# Supplementary material for: Mechanical Pruning Induces Distinct Metabolic Responses in Slender Spindle-Shaped Apple Orchards
Source: Plants (Basel). 2025 Dec 1;14(23):3663. doi: 10.3390/plants14233663 (PMC12694359; doi:10.3390/plants14233663)
Supplement: Supplementary file 1 [file plants-14-03663-s001.zip]

Archive with 1 entries (1 files):
- plants-3971949-supplementary.xlsx
