# Supplementary material for: Mechanical Pruning Induces Distinct Metabolic Responses in Slender Spindle-Shaped Apple Orchards
Source: Plants (Basel). 2025 Dec 1;14(23):3663. doi: 10.3390/plants14233663 (PMC12694359; doi:10.3390/plants14233663)
Supplement: Supplementary file 1 [file plants-14-03663-s001.zip › plants-3971949-supplementary.xlsx]

## Sheet: S1
	Table S1. Primer sequences of gene used for qRT-PCR
	Gene ID	Forward (5' to 3')	Reverse (5' to 3')
	MD01G1154000	CCCTCAGCTTTCCGTTTCCT	TCTCCCGAGACAGAGTGACA
	MD03G1152100	GTTGGGTCACGTTTCACAGC	TTCTAGCAACCCGGTCCAAC
	MD10G1288100	TTAAACGGCTGCTCCTCGG	CTCCGGTCAGTTTCCGCAAT
	MD15G1107100	GATGGATGGAGGGGTTTGTGT	CGACTCTCCCGACGAAGAAA
	MD10G1293600	AAGGAGAGGAAGCCGGAGAT	GTTTGCCACAACCACACTCC
	MD08G1007200	GATGACGGTGGCTTAGCCTT	TCGTCCTCGTCAAACAAAACG
	MD04G1194600	ACTGAGCTGCAGTGAACTTTCT	GGTATCATTGCCCCAATTGAGTT
	MD12G1120700	CGCTGGGAAACAGCTAGAGG	GTGGCAGACGCCACGGA
	MD05G1121800	TCCCAAGAGGCTTTTGCTTA	GCTTTGGTTTTCAATTTTCGGAGA
	MD14G1037300	TGCATCTTCGGCCTTGTCTT	GATGGTGAGGTTGAGGGCAA
	MD04G1202300	GTGCAGAGGAAAGTCCACGA	CGGGTATGGGTAAGCTTGGG
	MD12G1212000	TGCATATTAGTTCGTGCATGTGT	CTACGACGAATAGCGCCCAT
	MD08G1004500	GCTTCCAGGGTACCATTCCA	CCACTCTTTCCGAACACAGGA
	MD11G1282700	ACCCTCTCCACTGCAGATAA	AGGACGTTAAAAGGATGAACAAGT
	MD13G1093700	GGCTCTCCTCCTCCACTGTA	TCAAGAAATCAACTTGCAGTGTC
	MD07G1043000	ACGTTGCCTTCACTCCAACT	GACGAACATGTATCGGAGCA
	MD01G1148400	AGGGCCCTCTGATCCTTTCT	TCACAGCCACTTGATGCAAA

## Sheet: S2
	Table S2. Summary statistics of RNA-seq data
	Sample	Total reads_trimmed	Reads mapped in pairs	Reads mapped in broken pairs	Reads not mapped	Mapping percentage (%)
	C/T_Before pruning_9	65256924	51442732	7372196	6441996	78.8311
	C/T_Before pruning_10	74153796	58764994	8056104	7332698	79.2475
	C/T_Before pruning_11	62703792	49775432	6830766	6097594	79.3819
	C/T_Before pruning_12	76480538	60551616	8409643	7519279	79.1726
	MP_2h_13	69509882	55199840	7622584	6687458	79.4129
	MP_2h_14	70311538	55214746	7615141	7481651	78.5287
	MP_2h_15	64017208	50976472	6925313	6115423	79.6293
	MP_2h_16	80755572	63354680	9656562	7744330	78.4524
	MP_24h_17	70449756	56234368	7573306	6642082	79.8219
	MP_24h_18	60155474	47594446	7150097	5545931	79.1191
	MP_24h_19	73563566	58547520	8009024	7007022	79.5877
	MP_24h_20	61977962	48806424	7022666	6148872	78.748
	MP_168h_21	72848014	57535796	8381296	6930922	78.9806
	MP_168h_22	71238598	56050444	8265573	6922581	78.6799
	MP_168h_23	71138682	56393940	8105507	6639235	79.2732
	MP_168h_24	78754528	62274294	8918054	7562180	79.0739
	HP_2h_25	70410950	55266124	8122181	7022645	78.4908
	HP_2h_26	71143960	55917274	8278116	6948570	78.5974
	HP_2h_27	63347552	49629526	7466816	6251210	78.3448
	HP_2h_28	65350976	51182374	7771470	6396952	78.3192
	HP_24h_29	82456724	64882284	9482715	8091725	78.6865
	HP_24h_30	88866628	70337976	9514388	9014264	79.15
	HP_24h_31	59809010	47243988	6778284	5786738	78.9914
	HP_24h_32	71168582	55994686	8159510	7014510	78.6789
	HP_168h_33	66613498	51905046	8127851	6580601	77.9197
	HP_168h_34	72165988	56762888	8285379	7117721	78.656
	HP_168h_35	77054056	60747074	8880592	7426390	78.837
	HP_168h_36	69630160	54586786	8306912	6736462	78.3953

## Sheet: S3
	Table S3. DEGs at each stage and the expression level (RPKM) of 17,093 DEGs obtained from mechanical pruning (MP) and hand pruning (HP) samples.
	Timepoint	Number of DEGs			Mechanical pruning (MP)					Hand pruning (HP)					Expression (RPKM) of the 17,093 DEGs pooled from both MP and HP samples								Fold change and FDR values of the 17,093 DEGs pooled from both MP and HP samples
		Mechanical pruning (MP)	Hand pruning (HP)		2h	24h	168h	Pooled		2h	24h	168h	Pooled		Gene ID	MP_2h	MP_24h	MP_168h	HP_2h	HP_24h	HP_168h		Gene ID	MP_2h		MP_24h		MP_168h		HP_2h		HP_24h		HP_168h
	2h	1696	1053		MD00G1003500	MD00G1001100	MD00G1000600	MD00G1000600		MD00G1000600	MD00G1000900	MD00G1004100	MD00G1000600		MD00G1003500	2.9975	7.5575	3.0325	1.3325	1.325	1.3175			fold change	FDR	fold change	FDR	fold change	FDR	fold change	FDR	fold change	FDR	fold change	FDR
	24h	5974	3242		MD00G1005000	MD00G1002000	MD00G1000900	MD00G1000900		MD00G1000900	MD00G1005600	MD00G1005300	MD00G1000900		MD00G1005000	9.955	13.9125	3.075	6.1	5.7475	3.37		MD00G1003500	3.70982	3.91e-09	10.1143	6.064e-31	4.18649	4.08e-12	1.55093	0.190858	1.57331	0.0946359	1.53845	0.0959455
	168h	14483	6039		MD00G1005100	MD00G1002600	MD00G1002600	MD00G1002600		MD00G1002600	MD00G1005700	MD00G1005700	MD00G1002600		MD00G1005100	11.44	16.3475	2.9375	9.4375	5.33	4.115		MD00G1005000	2.90339	1.169e-18	4.39951	3.626e-37	1.00335	0.980586	1.67698	0.0002986	1.63162	0.0002766	-1.08628	0.621294
	pooled	16021	16006		MD00G1005300	MD00G1003500	MD00G1003500	MD00G1003500		MD00G1003500	MD00G1006200	MD00G1006600	MD00G1003500		MD00G1005300	4.7625	8.9225	65.32	1.155	3.155	18.175		MD00G1005100	2.21508	2.994e-07	3.43194	2.578e-18	-1.57091	0.004019	1.72309	0.002003	1.0014	0.995088	-1.33462	0.096568
					MD00G1005700	MD00G1005000	MD00G1003800	MD00G1003800		MD00G1003800	MD00G1006600	MD00G1006800	MD00G1003800		MD00G1005700	141.623	191.6	105.945	253.155	368.55	291.567		MD00G1005300	3.18841	0.0208178	6.65757	1.689e-06	50.5156	9.421e-27	-1.31257	0.752926	2.12545	0.115709	11.8539	1.061e-10
					MD00G1006600	MD00G1005100	MD00G1004100	MD00G1004100		MD00G1004100	MD00G1009200	MD00G1007000	MD00G1004100		MD00G1006600	0.001355	0.00268	0.02361	0.013735	0.0114625	0.0074375		MD00G1005700	4.33941	6.757e-10	6.40675	1.588e-16	3.63854	8.262e-09	7.37217	1.678e-17	11.0271	5.662e-26	8.41642	1.804e-21
					MD00G1008100	MD00G1005300	MD00G1004200	MD00G1004200		MD00G1004200	MD00G1011800	MD00G1008100	MD00G1004200		MD00G1008100	23.47	36.5125	30.9125	5.9625	7.3375	11.095		MD00G1006600	-33.3108	0.006712	-18.0229	0.003129	-2.25967	0.256528	-4.77487	0.103012	-5.08707	0.0424914	-8.61798	0.0067
					MD00G1018700	MD00G1005700	MD00G1005300	MD00G1005300		MD00G1005300	MD00G1013000	MD00G1009200	MD00G1005300		MD00G1018700	0.735	0.33	4.24	0.11	0.1725	49.565		MD00G1008100	5.47879	4.82e-60	9.17946	2.63e-103	8.05692	9.319e-92	1.30931	0.0778068	1.66414	1.795e-05	2.42984	1.491e-16
					MD00G1024100	MD00G1006600	MD00G1005600	MD00G1005600		MD00G1005600	MD00G1015100	MD00G1009500	MD00G1005600		MD00G1024100	1.6825	1.2625	0.685	2.23	1.4675	1.8275		MD00G1018700	3.97751	0.0356068	2.04424	0.251659	26.7563	3.634e-12	-1.6799	0.615655	-1.04515	0.971243	262.286	1.906e-32
					MD00G1024400	MD00G1006800	MD00G1005700	MD00G1005700		MD00G1005700	MD00G1020100	MD00G1010600	MD00G1005700		MD00G1024400	0.4825	0.3325	0.4025	0.745	0.4675	0.58		MD00G1024100	-2.0041	0.008066	-2.48224	7.053e-05	-4.39069	7.45e-11	-1.62079	0.0970643	-2.40252	0.0001757	-1.9726	0.002469
					MD00G1029500	MD00G1007000	MD00G1006800	MD00G1006800		MD00G1006800	MD00G1020200	MD00G1011600	MD00G1006800		MD00G1029500	1.8225	1.7775	1.4825	3.7175	1.87	2.4025		MD00G1024400	-2.03443	0.0222855	-2.73318	0.000129	-2.17896	0.001517	-1.40316	0.379882	-2.16482	0.004403	-1.80248	0.0247577
					MD00G1031300	MD00G1008100	MD00G1006900	MD00G1006900		MD00G1006900	MD00G1021700	MD00G1011700	MD00G1006900		MD00G1031300	0.4875	0.77	0.95	0.3725	0.465	0.4425		MD00G1029500	-2.21854	0.0303008	-2.08881	0.0188475	-2.44156	0.001916	-1.16481	0.789611	-2.22027	0.0123938	-1.78958	0.0605653
					MD00G1032400	MD00G1009200	MD00G1007000	MD00G1007000		MD00G1007000	MD00G1021800	MD00G1012200	MD00G1007000		MD00G1032400	0.265	0.195	0.115	0.265	0.24	0.18		MD00G1031300	2.10385	0.006083	3.55178	6.368e-09	4.49556	4.44e-13	1.5072	0.228263	1.94168	0.008258	1.7592	0.0208632
					MD00G1033900	MD00G1009500	MD00G1008100	MD00G1008100		MD00G1008100	MD00G1023000	MD00G1013600	MD00G1008100		MD00G1033900	0.06	0.0925	0.0475	0.11	0.06	0.0725		MD00G1032400	-3.17572	0.001345	-4.05614	2.067e-05	-6.48081	9.537e-09	-3.40406	0.0007456	-3.59518	0.0001358	-4.99436	6.319e-07
					MD00G1035800	MD00G1012100	MD00G1008200	MD00G1008200		MD00G1008200	MD00G1024000	MD00G1013800	MD00G1008200		MD00G1035800	0.11	0.1475	0.02	0.3525	0.3125	0.135		MD00G1033900	-2.44253	0.01038	-1.50863	0.186376	-2.80203	0.0004561	-1.47516	0.332525	-2.52453	0.00267	-2.2479	0.005243
					MD00G1038400	MD00G1013300	MD00G1008400	MD00G1008400		MD00G1008400	MD00G1024100	MD00G1014300	MD00G1008400		MD00G1038400	11.005	175.347	194.308	4.8275	21.215	95.59		MD00G1035800	-2.98078	0.005736	-2.00906	0.0485397	-11.9569	2.388e-08	1.02498	0.980424	-1.05476	0.918126	-2.49969	0.006486
					MD00G1038700	MD00G1013600	MD00G1009200	MD00G1009200		MD00G1009200	MD00G1024400	MD00G1014900	MD00G1009200		MD00G1038700	17.66	177.043	201.59	16.3075	12.545	70.765		MD00G1038400	2.35901	1.753e-07	40.9349	6.819e-145	47.1138	2.938e-156	-1.01346	0.98049	4.48742	1.103e-22	19.4669	3.086e-92
					MD00G1038800	MD00G1013800	MD00G1009300	MD00G1009300		MD00G1009300	MD00G1024900	MD00G1015800	MD00G1009300		MD00G1038800	18.48	19.5725	3.23	8.9325	9.345	6.245		MD00G1038700	4.76909	7.934e-19	52.0658	3.995e-124	61.5551	5.003e-135	4.19825	4.531e-15	3.33183	5.431e-11	18.1143	2.6e-66
					MD00G1039000	MD00G1015100	MD00G1009500	MD00G1009500		MD00G1009500	MD00G1025600	MD00G1016200	MD00G1009500		MD00G1039000	5.605	7.9425	3.69	3.6875	3.3275	4.725		MD00G1038800	2.74151	1.083e-20	3.13213	3.088e-27	-1.87545	3.171e-08	1.2397	0.191009	1.34298	0.0209424	-1.15764	0.282533
					MD00G1045300	MD00G1015600	MD00G1009800	MD00G1009800		MD00G1009800	MD00G1026000	MD00G1016600	MD00G1009800		MD00G1045300	18.135	22.24	13.225	10.1875	12.2025	11.515		MD00G1039000	2.65653	0.0004202	4.10273	3.483e-09	1.97689	0.00648	1.66185	0.157229	1.55953	0.143288	2.12132	0.003782
					MD00G1055400	MD00G1015700	MD00G1010600	MD00G1010600		MD00G1010600	MD00G1029200	MD00G1016800	MD00G1010600		MD00G1055400	2.615	4.39	6.06	1.3275	1.6525	2.8125		MD00G1045300	2.45551	1.095e-24	3.25419	1.587e-43	1.99807	1.101e-15	1.2968	0.0263296	1.60555	5.97e-07	1.46114	4.347e-05
					MD00G1058300	MD00G1016200	MD00G1011700	MD00G1011700		MD00G1011700	MD00G1029500	MD00G1018400	MD00G1011700		MD00G1058300	2.025	1.61	1.0675	1.2075	1.275	2.045		MD00G1055400	2.2816	2.324e-06	4.18506	2.52e-20	5.96963	2.518e-32	1.09982	0.78928	1.4203	0.0734712	2.32013	2.506e-07
					MD00G1060200	MD00G1016800	MD00G1011800	MD00G1011800		MD00G1011800	MD00G1032400	MD00G1018700	MD00G1011800		MD00G1060200	0.3425	0.1325	0.1725	0.385	0.3325	0.3225		MD00G1058300	3.71514	1.128e-06	3.19411	7.836e-06	2.18424	0.002309	2.09862	0.024204	2.27602	0.00375	3.52887	7.519e-07
					MD00G1067900	MD00G1017200	MD00G1011900	MD00G1011900		MD00G1011900	MD00G1033200	MD00G1020000	MD00G1011900		MD00G1067900	28.8925	54.1675	8.6925	6.6425	8.45	4.1325		MD00G1060200	-2.18142	0.0351262	-5.19972	2.848e-06	-3.85985	1.389e-05	-2.07194	0.0508231	-2.2639	0.01005	-2.47295	0.00268
					MD00G1069900	MD00G1018400	MD00G1012200	MD00G1012200		MD00G1012200	MD00G1033300	MD00G1020100	MD00G1012200		MD00G1069900	47.2875	50.59	14.0125	27.77	35.48	24.425		MD00G1067900	7.34033	4.059e-76	14.8899	2.354e-141	2.47787	2.388e-16	1.59278	0.0006316	2.09262	5.411e-10	-1.01109	0.964904
					MD00G1075300	MD00G1019900	MD00G1012600	MD00G1012600		MD00G1012600	MD00G1033900	MD00G1020200	MD00G1012600		MD00G1075300	5.6025	8.27	12.195	2.03	1.87	8.035		MD00G1069900	2.20038	2.024e-06	2.54173	1.411e-09	-1.39481	0.0385523	1.19868	0.49695	1.58286	0.008564	1.05172	0.821446
					MD00G1080300	MD00G1020000	MD00G1012900	MD00G1012900		MD00G1012900	MD00G1034700	MD00G1021500	MD00G1012900		MD00G1080300	2.2775	3.04	7.44	1.09	1.7275	3.9425		MD00G1075300	2.97585	3.103e-17	4.75605	1.551e-36	7.26299	8.955e-60	1.02168	0.952416	-1.03061	0.895191	4.03267	3.648e-29
					MD00G1085000	MD00G1020100	MD00G1013600	MD00G1013600		MD00G1013600	MD00G1038400	MD00G1021600	MD00G1013600		MD00G1085000	0.96	0.605	0.345	1.1425	0.7875	0.41		MD00G1080300	3.72703	7.495e-07	5.39877	4.688e-12	13.5629	9.088e-30	1.68686	0.168736	2.75616	0.0002148	6.04094	7.282e-14
					MD00G1090500	MD00G1020200	MD00G1013800	MD00G1013800		MD00G1013800	MD00G1038700	MD00G1021700	MD00G1013800		MD00G1090500	0.065	0.035	0.0375	0.11	0.1025	0.0725		MD00G1085000	-2.33298	0.0002173	-3.44807	4.384e-09	-5.81256	1.492e-16	-2.09369	0.002135	-2.8977	7.719e-07	-5.79708	1.686e-16
					MD00G1098700	MD00G1020300	MD00G1014900	MD00G1014900		MD00G1014900	MD00G1046900	MD00G1021800	MD00G1014900		MD00G1098700	0.015	0.045	0.1175	0.025	0.0075	0.005		MD00G1090500	-2.09344	0.0189158	-3.53914	8.492e-06	-3.22379	8.701e-06	-1.25402	0.59684	-1.31045	0.375954	-2.00975	0.007754
					MD00G1106900	MD00G1020400	MD00G1015600	MD00G1015600		MD00G1015600	MD00G1049200	MD00G1022200	MD00G1015600		MD00G1106900	0.385	0.1075	0.1175	0.3525	0.3275	0.275		MD00G1098700	-9.94903	0.0444587	-3.23161	0.174846	-1.23519	0.810923	-6.33818	0.0873402	-15.3368	0.009855	-24.4151	0.005638
					MD00G1107000	MD00G1021400	MD00G1015700	MD00G1015700		MD00G1015700	MD00G1052000	MD00G1024000	MD00G1015700		MD00G1107000	44.285	79.12	71.205	29.395	36.0325	39.53		MD00G1106900	-2.5741	0.006621	-8.22411	1.118e-09	-7.34907	6.85e-10	-2.99477	0.001383	-3.08058	0.0003372	-3.75642	1.071e-05
					MD00G1112500	MD00G1021500	MD00G1016200	MD00G1016200		MD00G1016200	MD00G1055100	MD00G1025800	MD00G1016200		MD00G1112500	0.3325	0.2075	3.335	0.4725	0.6825	4.985		MD00G1107000	2.04139	3.582e-08	3.95227	9.857e-32	3.6583	9.464e-29	1.27387	0.188428	1.61172	0.0004358	1.70618	2.647e-05
					MD00G1114000	MD00G1021600	MD00G1016600	MD00G1016600		MD00G1016600	MD00G1056400	MD00G1025900	MD00G1016600		MD00G1114000	0.1575	0.6325	0.275	0.5075	0.535	0.6325		MD00G1112500	-3.38194	0.0144075	-4.96007	0.0001609	3.35539	0.001518	-2.49948	0.0901381	-1.67623	0.296545	4.21757	0.0002766
					MD00G1117000	MD00G1021700	MD00G1016800	MD00G1016800		MD00G1016800	MD00G1057200	MD00G1026000	MD00G1016800		MD00G1117000	0.395	0.3025	0.37	0.095	0.065	0.065		MD00G1114000	-5.26338	0.001522	-1.32396	0.501373	-2.86396	0.006047	-1.91737	0.187456	-1.66727	0.201503	-1.51488	0.277338
					MD00G1119400	MD00G1021800	MD00G1017000	MD00G1017000		MD00G1017000	MD00G1058300	MD00G1026700	MD00G1017000		MD00G1119400	3.16	3.535	5.25	1.385	1.3825	2.04		MD00G1117000	7.44907	0.0001849	6.18779	0.0003048	7.76277	1.163e-05	1.7534	0.546202	1.25944	0.776383	1.21809	0.797483
					MD00G1125900	MD00G1023100	MD00G1017300	MD00G1017300		MD00G1017300	MD00G1060200	MD00G1026800	MD00G1017300		MD00G1125900	4.1075	6.145	4.5875	4.3875	4.655	3.92		MD00G1119400	3.20657	2.499e-08	3.88134	5.716e-12	5.95328	1.436e-21	1.32966	0.421625	1.38208	0.220087	1.94504	0.002184
					MD00G1129400	MD00G1024000	MD00G1018100	MD00G1018100		MD00G1018100	MD00G1063500	MD00G1027100	MD00G1018100		MD00G1129400	1.1925	1.5175	1.13	0.1175	0.07	0.2375		MD00G1125900	2.07891	3.295e-10	3.36804	1.915e-29	2.59266	1.172e-18	2.0933	6.43e-10	2.2884	5.117e-13	1.8627	4.708e-08
					MD00G1130600	MD00G1024100	MD00G1018400	MD00G1018400		MD00G1018400	MD00G1065000	MD00G1032400	MD00G1018400		MD00G1130600	4.875	3.54	22.9025	3.535	4.7775	13.2825		MD00G1129400	29.1656	3.99e-12	40.3893	2.59e-15	31.1934	8.602e-14	2.81402	0.187204	1.74999	0.457854	5.63571	0.001069
					MD00G1137300	MD00G1024200	MD00G1018600	MD00G1018600		MD00G1018600	MD00G1066300	MD00G1033900	MD00G1018600		MD00G1137300	16.5925	12.1825	4.26	9.025	8.7175	6.2825		MD00G1130600	2.58848	9.083e-08	2.03541	5.619e-05	13.5066	3.604e-61	1.76234	0.006963	2.45575	4.214e-07	6.60519	6.839e-32
					MD00G1141100	MD00G1024300	MD00G1018700	MD00G1018700		MD00G1018700	MD00G1067900	MD00G1034100	MD00G1018700		MD00G1141100	0.19	0.2175	0.0625	0.09	0.05	0.0725		MD00G1137300	2.30268	8.401e-09	1.80713	4.274e-05	-1.53275	0.002883	1.16356	0.543312	1.16302	0.415497	-1.23987	0.196191
					MD00G1143500	MD00G1024400	MD00G1018900	MD00G1018900		MD00G1018900	MD00G1068800	MD00G1035800	MD00G1018900		MD00G1143500	6.9825	65.885	32.15	1.6825	7.6325	17.9375		MD00G1141100	2.91478	0.0227989	3.53513	0.001128	1.08475	0.891527	1.28777	0.747314	-1.42267	0.519243	1.02603	0.977995
					MD00G1144300	MD00G1024900	MD00G1019200	MD00G1019200		MD00G1019200	MD00G1072700	MD00G1036100	MD00G1019200		MD00G1144300	21.7325	59.4475	19.4125	6.2725	4.105	6.7825		MD00G1143500	3.4081	7.089e-11	35.381	3.27e-95	17.854	1.614e-62	-1.27107	0.452466	3.68749	3.17e-12	8.35327	1.152e-33
					MD00G1148200	MD00G1025900	MD00G1019700	MD00G1019700		MD00G1019700	MD00G1075400	MD00G1036200	MD00G1019700		MD00G1148200	0.1275	0.395	0.4275	0.1125	0.3825	0.2925		MD00G1144300	7.49509	1.402e-70	22.2865	1.96e-169	7.51447	1.233e-71	2.04179	3.656e-08	1.38179	0.0205473	2.20445	3.549e-11
					MD00G1152100	MD00G1029500	MD00G1020000	MD00G1020000		MD00G1020000	MD00G1079300	MD00G1036500	MD00G1020000		MD00G1152100	26.615	18.915	13.965	12.8025	14.98	15.2175		MD00G1148200	-3.15886	0.0490862	1.06066	0.935988	1.19207	0.732344	-3.69319	0.0207834	-1.0732	0.925658	-1.44434	0.488406
					MD00G1160800	MD00G1031300	MD00G1020100	MD00G1020100		MD00G1020100	MD00G1080300	MD00G1037100	MD00G1020100		MD00G1160800	0.26	0.315	0.405	0.1025	0.1175	0.1525		MD00G1152100	2.19035	3.976e-16	1.67551	1.582e-07	1.27616	0.0148593	-1.0136	0.959877	1.19026	0.14479	1.16803	0.175398
					MD00G1163700	MD00G1032400	MD00G1020200	MD00G1020200		MD00G1020200	MD00G1082200	MD00G1038300	MD00G1020200		MD00G1163700	0.205	0.1925	0.2425	0.4	0.5675	0.6475		MD00G1160800	3.36835	0.0327603	4.38054	0.001251	5.80559	2.393e-05	1.29287	0.804282	1.47861	0.539441	1.82111	0.275977
					MD00G1168800	MD00G1033200	MD00G1020400	MD00G1020400		MD00G1020400	MD00G1085000	MD00G1038400	MD00G1020400		MD00G1168800	2.0525	2.9975	2.45	1.3325	2	1.7025		MD00G1163700	-4.15064	0.0228276	-4.18763	0.007296	-3.15662	0.0199939	-2.28604	0.247745	-1.57981	0.46555	-1.42019	0.564026
					MD00G1172900	MD00G1033300	MD00G1020500	MD00G1020500		MD00G1020500	MD00G1090300	MD00G1038700	MD00G1020500		MD00G1172900	7.7225	17.1925	3.76	1.965	2.2175	2.8775		MD00G1168800	2.07156	5.758e-07	3.26909	1.559e-19	2.76418	5.892e-15	1.25965	0.288356	1.96482	3.234e-06	1.61156	0.0009909
					MD00G1173100	MD00G1033400	MD00G1021500	MD00G1021500		MD00G1021500	MD00G1092800	MD00G1039000	MD00G1021500		MD00G1173100	2.04	1.0875	0.0875	0.5575	0.27	0.105		MD00G1172900	11.0153	9.041e-55	26.5348	2.7e-104	6.02819	5.037e-31	2.65404	5.357e-08	3.08369	2.978e-11	3.86988	3.02e-17
					MD00G1180100	MD00G1034100	MD00G1021700	MD00G1021700		MD00G1021700	MD00G1093400	MD00G1039200	MD00G1021700		MD00G1180100	0.175	2.515	3.495	0.455	0.71	1		MD00G1173100	5.54799	2.483e-16	3.21163	6.684e-08	-3.5611	7.915e-06	1.43464	0.297463	-1.37423	0.292393	-3.67212	6.21e-06
					MD00G1187100	MD00G1035800	MD00G1021800	MD00G1021800		MD00G1021800	MD00G1093600	MD00G1039400	MD00G1021800		MD00G1187100	14.9375	5.1625	4.7375	8.0025	10.96	12.5525		MD00G1180100	-2.2093	0.013942	7.13633	4.048e-25	10.1924	6.559e-36	1.12191	0.808728	1.83168	0.010329	2.47522	1.441e-05
					MD00G1189200	MD00G1036500	MD00G1022100	MD00G1022100		MD00G1022100	MD00G1094500	MD00G1039600	MD00G1022100		MD00G1189200	0.0435325	0.0375	0.0248175	0.0475	0.0825	0.03		MD00G1187100	4.39127	0.0116359	1.67492	0.385211	1.61985	0.368168	2.30703	0.238306	3.25484	0.0300507	3.6335	0.0110636
					MD00G1193000	MD00G1038300	MD00G1022200	MD00G1022200		MD00G1022200	MD00G1095000	MD00G1040600	MD00G1022200		MD00G1193000	2.055	1.665	0.255	1.1	0.9225	0.61		MD00G1189200	-3.71646	0.007033	-4.23359	0.0008536	-5.81984	2.288e-05	-3.62063	0.009077	-2.03223	0.122245	-6.45428	1.481e-05
					MD00G1193100	MD00G1038400	MD00G1023400	MD00G1023400		MD00G1023400	MD00G1096000	MD00G1044200	MD00G1023400		MD00G1193100	5.29	6.0075	1.0925	3.12	4.57	1.9875		MD00G1193000	2.73614	1.721e-06	2.40879	1.625e-05	-2.61875	4.359e-05	1.38342	0.305141	1.19358	0.522588	-1.32788	0.266529
					MD00G1200700	MD00G1038700	MD00G1024000	MD00G1024000		MD00G1024000	MD00G1096900	MD00G1052900	MD00G1024000		MD00G1200700	0.5825	0.5825	0.2	0.56	0.49	0.13		MD00G1193100	2.61321	1.655e-05	3.20531	1.025e-08	-1.65032	0.0406688	1.45286	0.239923	2.20493	0.0004	-1.09483	0.768404
					MD00G1204600	MD00G1038800	MD00G1024100	MD00G1024100		MD00G1024100	MD00G1098700	MD00G1055100	MD00G1024100		MD00G1204600	1.6325	0.88	0.4275	1.4275	1.0375	1.535		MD00G1200700	4.02017	0.0152864	4.30622	0.002856	1.581	0.428328	3.62177	0.0310966	3.10115	0.034238	-1.18169	0.835046
					MD00G1221100	MD00G1039000	MD00G1024200	MD00G1024200		MD00G1024200	MD00G1101300	MD00G1055400	MD00G1024200		MD00G1221100	1.1575	3.29	47.6325	0.17	2.1625	14.78		MD00G1204600	-2.04666	0.003272	-3.51199	2.099e-09	-6.92855	4.757e-20	-2.48217	9.893e-05	-3.30552	2.95e-08	-2.30517	7.096e-05
					MD01G1000200	MD00G1039900	MD00G1024300	MD00G1024300		MD00G1024300	MD00G1101400	MD00G1056400	MD00G1024300		MD01G1000200	3.4875	49.215	70.64	2.325	6.485	13.2325		MD00G1221100	5.60172	0.0138712	17.3229	1.67e-07	261.355	2.508e-28	-1.19306	0.918653	10.3297	6.807e-05	68.2516	4.017e-16
					MD01G1013500	MD00G1041000	MD00G1024400	MD00G1024400		MD00G1024400	MD00G1103200	MD00G1057300	MD00G1024400		MD01G1013500	6.3675	5.5225	3.415	3.4075	3.775	2.6875		MD01G1000200	2.37658	1.179e-09	36.0733	4.038e-175	53.7367	1.336e-216	1.49242	0.0266669	4.29973	1.758e-27	8.45925	1.439e-61
					MD01G1015700	MD00G1041300	MD00G1024800	MD00G1024800		MD00G1024800	MD00G1106900	MD00G1058300	MD00G1024800		MD01G1015700	3.245	1.745	0.4875	1.8475	1.225	0.3325		MD01G1013500	3.49161	8.519e-20	3.24165	4.479e-18	2.05367	1.43e-07	1.7291	0.0009521	1.97844	4.749e-06	1.35911	0.0514635
					MD01G1025400	MD00G1042000	MD00G1024900	MD00G1024900		MD00G1024900	MD00G1110100	MD00G1059100	MD00G1024900		MD01G1025400	1.32	23.475	28.355	0.7275	2.9175	5.5925		MD01G1015700	-3.2657	0.004434	-5.70683	1.332e-06	-19.3273	3.93e-15	-6.20168	2.656e-06	-8.92888	3.839e-09	-34.122	6.86e-18
					MD01G1025500	MD00G1045300	MD00G1025200	MD00G1025200		MD00G1025200	MD00G1110200	MD00G1060200	MD00G1025200		MD01G1025500	0.365	0.24	0.3725	0.295	0.4525	0.4		MD01G1025400	3.03613	3.362e-10	58.5076	6.42e-153	73.0065	2.278e-170	1.57953	0.0576894	6.55318	2.524e-30	12.139	1.574e-56
					MD01G1027700	MD00G1045500	MD00G1025600	MD00G1025600		MD00G1025600	MD00G1114500	MD00G1060300	MD00G1025600		MD01G1027700	5.1025	5.905	12.2	3.22	4.1075	4.5525		MD01G1025500	3.05486	0.002718	2.18718	0.0300067	3.46547	5.413e-05	2.33877	0.0438774	3.68722	9.331e-05	3.12734	0.0004496
					MD01G1027900	MD00G1046400	MD00G1025800	MD00G1025800		MD00G1025800	MD00G1114600	MD00G1060400	MD00G1025800		MD01G1027900	0.1775	0.195	5.32	0.0275	0.0225	1.935		MD01G1027700	2.17104	1.512e-07	2.69459	5.14e-13	5.71583	1.464e-40	1.27349	0.265585	1.6765	0.0008142	1.79823	4.69e-05
					MD01G1028100	MD00G1048000	MD00G1025900	MD00G1025900		MD00G1025900	MD00G1115300	MD00G1061200	MD00G1025900		MD01G1028100	84.755	89.035	32.4825	37.665	35.175	36.91		MD01G1027900	13.0532	0.0002913	16.1595	1.38e-05	449.226	6.601e-26	2.03841	0.574119	1.63857	0.624757	137.301	1.341e-16
					MD01G1028200	MD00G1049100	MD00G1026000	MD00G1026000		MD00G1026000	MD00G1116400	MD00G1061700	MD00G1026000		MD01G1028200	58.9	69.745	24.9225	26.44	32.5775	26.345		MD01G1028100	3.22602	2.201e-31	3.64862	4.725e-39	1.37518	0.002389	1.34373	0.0294172	1.29713	0.0313174	1.31396	0.0160171
					MD01G1028500	MD00G1049200	MD00G1026500	MD00G1026500		MD00G1026500	MD00G1116600	MD00G1063000	MD00G1026500		MD01G1028500	1.2125	8.31	5.48	0.825	1.685	2.94		MD01G1028200	3.45929	3.705e-31	4.42226	1.379e-45	1.6315	8.22e-06	1.4589	0.006037	1.85987	9.608e-08	1.44812	0.001698
					MD01G1032700	MD00G1052000	MD00G1026700	MD00G1026700		MD00G1026700	MD00G1119900	MD00G1063500	MD00G1026700		MD01G1032700	5.79	22.635	60.5575	1.9775	3.5225	11.52		MD01G1028500	2.66613	0.0001215	19.9283	8.317e-48	13.5924	1.321e-36	1.73404	0.0869668	3.6299	3.032e-08	6.13878	2.601e-17
					MD01G1041500	MD00G1052100	MD00G1026800	MD00G1026800		MD00G1026800	MD00G1120600	MD00G1064600	MD00G1026800		MD01G1041500	5.02	4.0775	2.84	5.1775	4.52	4.22		MD01G1032700	4.14162	1.224e-10	17.609	2.163e-47	48.4412	5.538e-88	1.34348	0.454397	2.44444	0.0001968	7.75506	9.103e-24
					MD01G1041900	MD00G1052200	MD00G1027100	MD00G1027100		MD00G1027100	MD00G1122000	MD00G1065000	MD00G1027100		MD01G1041900	58.7925	62.2925	48.505	4.8625	3.8075	79.9725		MD01G1041500	2.40046	2.555e-08	2.10029	1.685e-06	1.50452	0.009255	2.30935	3.099e-07	2.08152	4.867e-06	1.87552	5.493e-05
					MD01G1042500	MD00G1053700	MD00G1027600	MD00G1027600		MD00G1027600	MD00G1125900	MD00G1066900	MD00G1027600		MD01G1042500	0.655	0.475	23.7375	0.05	0.105	3.945		MD01G1041900	91.8583	7.239e-117	105.209	8.962e-125	84.691	1.563e-113	7.14873	1.734e-19	5.75504	1.06e-15	116.988	6.221e-130
					MD01G1042800	MD00G1054400	MD00G1027700	MD00G1027700		MD00G1027700	MD00G1127500	MD00G1067400	MD00G1027700		MD01G1042800	0.265	0.12	10.3975	0.035	0.0625	1.345		MD01G1042500	12.3043	4.071e-05	9.85187	7.41e-05	514.919	2.374e-33	-1.01586	0.994608	2.02917	0.352467	72.1162	1.252e-15
					MD01G1047200	MD00G1054500	MD00G1028200	MD00G1028200		MD00G1028200	MD00G1130600	MD00G1068800	MD00G1028200		MD01G1047200	0.4625	3.4175	5.5675	0.8675	0.7075	6.405		MD01G1042800	20.272	0.001645	10.3491	0.00978	904.954	6.402e-19	2.8931	0.487265	4.82684	0.128203	99.0067	1.043e-08
					MD01G1047400	MD00G1055100	MD00G1028700	MD00G1028700		MD00G1028700	MD00G1136300	MD00G1072700	MD00G1028700		MD01G1047400	0.3275	8.2575	33.2575	0.1125	1.1575	3.975		MD01G1047200	-2.63395	0.0003009	3.05903	2.409e-07	5.14933	8.96e-16	-1.4784	0.251029	-1.75495	0.031798	4.98668	1.128e-14
					MD01G1047600	MD00G1055400	MD00G1028900	MD00G1028900		MD00G1028900	MD00G1137200	MD00G1075300	MD00G1028900		MD01G1047600	0.1025	0.08	0.0196475	0.175	0.0925	0.1175		MD01G1047400	5.5271	0.0002703	148.246	8.35e-42	619.4	2.058e-69	1.82236	0.438906	18.6551	2.377e-13	62.267	2.281e-28
					MD01G1049600	MD00G1056300	MD00G1029500	MD00G1029500		MD00G1029500	MD00G1140300	MD00G1075400	MD00G1029500		MD01G1049600	22.6775	26.1575	62.2725	9.475	11.585	21.9325		MD01G1047600	-2.83679	0.0210629	-3.18678	0.002943	-12.7544	2.678e-08	-1.71925	0.306312	-2.98186	0.005831	-2.61237	0.0107285
					MD01G1058400	MD00G1058100	MD00G1029900	MD00G1029900		MD00G1029900	MD00G1142400	MD00G1075500	MD00G1029900		MD01G1058400	0.8125	0.425	0.925	1.57	1.0525	2.1425		MD01G1049600	5.20875	7.554e-26	6.47018	6.731e-34	15.8162	3.493e-75	2.03221	0.0001766	2.56364	3.186e-08	4.69419	3.412e-23
					MD01G1060200	MD00G1058300	MD00G1031300	MD00G1031300		MD00G1031300	MD00G1142600	MD00G1076200	MD00G1031300		MD01G1060200	0.3675	0.4	0.3825	0.6375	0.505	1.185		MD01G1058400	-2.98229	0.0310717	-5.25646	0.0002023	-2.36559	0.0292684	-1.65611	0.410143	-2.34459	0.0549638	-1.20972	0.69926
					MD01G1062000	MD00G1060200	MD00G1032400	MD00G1032400		MD00G1032400	MD00G1143500	MD00G1076300	MD00G1032400		MD01G1062000	2.0925	11.7925	5.1825	0.7725	1.195	6.19		MD01G1060200	-2.05226	0.004536	-1.73729	0.0162671	-1.75258	0.007917	-1.2469	0.539564	-1.54254	0.0739884	1.48116	0.0790173
					MD01G1062500	MD00G1060800	MD00G1032500	MD00G1032500		MD00G1032500	MD00G1147900	MD00G1080000	MD00G1032500		MD01G1062500	0.5375	3.9725	3.21	0.13	0.4725	2.3		MD01G1062000	2.98855	3.278e-12	18.27	9.318e-92	8.30817	1.075e-48	1.04335	0.916112	1.66911	0.003671	8.35073	1.795e-48
					MD01G1070400	MD00G1063000	MD00G1032600	MD00G1032600		MD00G1032600	MD00G1148900	MD00G1080300	MD00G1032600		MD01G1070400	0.3325	0.105	1.2175	0.0175	0.0825	0.38		MD01G1062500	4.36226	1.741e-08	35.0739	5.16e-55	29.4053	5.839e-50	1.03257	0.969531	3.76623	5.291e-07	17.7218	1.506e-35
					MD01G1071300	MD00G1063500	MD00G1033200	MD00G1033200		MD00G1033200	MD00G1150800	MD00G1080800	MD00G1033200		MD01G1071300	0.9475	31.45	74.41	0.3825	3.2625	14.415		MD01G1070400	14.6623	0.004075	5.24449	0.0674116	62.2924	3.355e-08	-1.29409	0.907608	3.78627	0.17599	16.351	0.0005565
					MD01G1076200	MD00G1065300	MD00G1033300	MD00G1033300		MD00G1033300	MD00G1150900	MD00G1081000	MD00G1033300		MD01G1076200	66.15	58.0775	16.2675	47.2375	56.18	29.625		MD01G1071300	7.88948	3.068e-13	278.001	5.876e-108	682.586	1.988e-145	2.98327	0.002224	26.1014	2.69e-34	111.333	3.437e-75
					MD01G1078000	MD00G1066300	MD00G1033500	MD00G1033500		MD00G1033500	MD00G1151800	MD00G1081300	MD00G1033500		MD01G1078000	2.2175	16.1	20.5075	0.5475	3.5825	10.6625		MD01G1076200	2.46141	1.431e-10	2.3204	8.15e-10	-1.49108	0.005891	1.64004	0.00301	2.01492	1.389e-06	1.02123	0.93129
					MD01G1085900	MD00G1067900	MD00G1033600	MD00G1033600		MD00G1033600	MD00G1156200	MD00G1081400	MD00G1033600		MD01G1085900	23.08	47.6125	21.785	10.9425	9.8775	14.69		MD01G1078000	3.31214	1.721e-08	26.0181	5.323e-67	34.696	1.085e-79	-1.28751	0.507539	5.2722	2.228e-16	15.1322	2.823e-46
					MD01G1087400	MD00G1068800	MD00G1033900	MD00G1033900		MD00G1033900	MD00G1159000	MD00G1081500	MD00G1033900		MD01G1087400	3.855	4.415	20.6125	0.8825	0.6725	7.71		MD01G1085900	3.68054	1.791e-29	8.15974	2.686e-78	3.83975	1.701e-32	1.62487	0.0005665	1.51542	0.001891	2.17598	5.892e-11
					MD01G1087800	MD00G1069900	MD00G1034000	MD00G1034000		MD00G1034000	MD00G1159200	MD00G1082200	MD00G1034000		MD01G1087800	1.8	0.9475	0.4375	2.335	2.5975	1.69		MD01G1087400	4.92657	4.131e-10	6.12763	9.483e-14	29.8389	2.951e-48	1.07282	0.91217	-1.17923	0.65822	9.37109	8.289e-21
					MD01G1088300	MD00G1075300	MD00G1034100	MD00G1034100		MD00G1034100	MD00G1162300	MD00G1082400	MD00G1034100		MD01G1088300	0.2	0.0475	0.185	0.175	0.2475	0.105		MD01G1087800	-4.03917	4.299e-07	-7.05475	2.681e-14	-14.5071	4.46e-26	-3.25127	5.982e-05	-2.82904	0.0002238	-4.49742	7.029e-09
					MD01G1088400	MD00G1075400	MD00G1034500	MD00G1034500		MD00G1034500	MD00G1162900	MD00G1083000	MD00G1034500		MD01G1088400	0.9275	0.6375	1.665	1.285	0.975	2.1125		MD01G1088300	6.45	0.0187541	1.77181	0.534714	6.65351	0.00254	5.23431	0.0481809	7.78166	0.002842	3.20084	0.117012
					MD01G1101000	MD00G1079000	MD00G1035000	MD00G1035000		MD00G1035000	MD00G1164400	MD00G1083500	MD00G1035000		MD01G1101000	0.235	0.155	0.2625	0.2375	0.375	0.0625		MD01G1088400	3.96156	0.003273	2.93471	0.015452	7.82717	2.418e-08	5.06926	0.0002613	4.03714	0.00113	8.33094	1.952e-08
					MD01G1104600	MD00G1079300	MD00G1035400	MD00G1035400		MD00G1035400	MD00G1165200	MD00G1083900	MD00G1035400		MD01G1104600	0.275	0.2775	0.92	0.1325	0.135	1.34		MD01G1101000	7.77724	0.0439441	5.24727	0.0660258	9.66378	0.003003	7.32518	0.051893	11.4353	0.003636	2.05796	0.510732
					MD01G1104700	MD00G1080300	MD00G1035800	MD00G1035800		MD00G1035800	MD00G1165400	MD00G1085000	MD00G1035800		MD01G1104700	0.2525	0.2875	0.625	0.1475	0.085	0.875		MD01G1104600	2.94427	0.0153126	3.21916	0.001951	10.7838	6.134e-13	1.30399	0.719739	1.38733	0.509917	13.2627	1.258e-14
					MD01G1105700	MD00G1080800	MD00G1035900	MD00G1035900		MD00G1035900	MD00G1171000	MD00G1087900	MD00G1035900		MD01G1105700	11.2875	14.2225	15.3025	4.305	5.285	8.235		MD01G1104700	3.67435	0.00217	4.42871	6.167e-05	9.79592	1.391e-11	1.93257	0.238832	1.1839	0.770038	11.5799	9.709e-13
					MD01G1110900	MD00G1081000	MD00G1036100	MD00G1036100		MD00G1036100	MD00G1171800	MD00G1088100	MD00G1036100		MD01G1110900	4.1125	33.9275	55.4325	3.3075	3.9875	23.9975		MD01G1105700	2.74558	6.855e-17	3.71885	1.494e-29	4.13159	5.028e-35	-1.022	0.948627	1.24272	0.155243	1.87212	4.287e-07
					MD01G1112300	MD00G1082200	MD00G1036500	MD00G1036500		MD00G1036500	MD00G1172900	MD00G1089600	MD00G1036500		MD01G1112300	0.015	0.045	0.1775	0.075	0.1475	0.0375		MD01G1110900	2.01635	2.999e-07	18.0643	7.93e-133	30.5237	4.959e-186	1.53658	0.007769	1.90974	2.167e-06	11.1076	2.669e-91
					MD01G1119400	MD00G1082400	MD00G1036800	MD00G1036800		MD00G1036800	MD00G1173700	MD00G1090300	MD00G1036800		MD01G1119400	0.355	0.31	1.84	0.1725	0.3325	0.8225		MD01G1112300	-9.16994	0.0232517	-3.05453	0.117774	1.23248	0.755272	-2.21286	0.399259	-1.09666	0.924657	-4.10552	0.040825
					MD01G1119700	MD00G1082900	MD00G1037100	MD00G1037100		MD00G1037100	MD00G1180300	MD00G1090500	MD00G1037100		MD01G1119700	0.865	2.52	19.5325	0.615	0.865	20.6225		MD01G1119400	4.1455	7.608e-05	3.85524	6.776e-05	23.6574	2.958e-27	1.90888	0.200757	3.75212	0.0001579	8.9251	1.024e-12
					MD01G1124200	MD00G1083000	MD00G1038300	MD00G1038300		MD00G1038300	MD00G1182600	MD00G1091800	MD00G1038300		MD01G1124200	4.0975	12.6575	30.365	3.0425	4.455	21.2525		MD01G1119700	2.94115	2.197e-05	9.37195	1.64e-24	74.5028	1.7e-91	1.99172	0.0220024	2.87658	1.946e-05	66.3058	6.293e-86
					MD01G1125700	MD00G1083900	MD00G1038400	MD00G1038400		MD00G1038400	MD00G1186100	MD00G1092500	MD00G1038400		MD01G1125700	3.6025	3.365	4.6575	2.48	3.8	1.7375		MD01G1124200	2.33922	5.011e-07	7.76609	7.956e-46	19.1965	4.621e-98	1.62644	0.0200337	2.44292	5.68e-08	11.2819	6.292e-65
					MD01G1136700	MD00G1085000	MD00G1038500	MD00G1038500		MD00G1038500	MD00G1186200	MD00G1092800	MD00G1038500		MD01G1136700	54.0175	56.96	17.0925	26.3075	18.76	13.0225		MD01G1125700	2.16914	2.327e-06	2.18758	4.585e-07	3.10761	5.51e-15	1.39288	0.133208	2.20757	7.597e-07	-1.02394	0.931622
					MD01G1137100	MD00G1086500	MD00G1038700	MD00G1038700		MD00G1038700	MD00G1186700	MD00G1093400	MD00G1038700		MD01G1137100	0.23	0.055	0.06	0.025	0.05	0.02		MD01G1136700	3.83146	7.562e-35	4.35538	1.588e-42	1.348	0.0102604	1.74753	1.053e-05	1.28745	0.0603742	-1.16181	0.279487
					MD01G1142300	MD00G1086800	MD00G1039400	MD00G1039400		MD00G1039400	MD00G1187100	MD00G1093600	MD00G1039400		MD01G1142300	184.523	277.467	125.667	88.025	100.352	82.4825		MD01G1137100	5.83538	0.0111181	1.57137	0.580249	1.76115	0.409007	-1.63372	0.719739	1.23776	0.81973	-2.02639	0.423654
					MD01G1143400	MD00G1090300	MD00G1039600	MD00G1039600		MD00G1039600	MD00G1187300	MD00G1094100	MD00G1039600		MD01G1143400	0.685	0.805	0.315	0.68	0.6625	1.3125		MD01G1142300	2.70593	6.428e-21	4.394	3.436e-47	2.05932	3.829e-12	1.21447	0.230105	1.43324	0.002733	1.13574	0.334763
					MD01G1144200	MD00G1090500	MD00G1039700	MD00G1039700		MD00G1039700	MD00G1190100	MD00G1096900	MD00G1039700		MD01G1144200	5.8125	5.07	1.0075	5.125	6.4375	3.3925		MD01G1143400	-2.07941	0.002603	-1.64929	0.0260523	-4.07432	2.294e-10	-2.23815	0.0008937	-2.22534	0.0003306	-1.15945	0.555856
					MD01G1148800	MD00G1092100	MD00G1040000	MD00G1040000		MD00G1040000	MD00G1190300	MD00G1097000	MD00G1040000		MD01G1148800	84.125	200.305	210.338	11.49	14.225	95.1		MD01G1144200	2.57963	0.001066	2.4285	0.000778	-2.01138	0.009814	2.12179	0.018171	2.74484	0.0001854	1.38968	0.277901
					MD01G1152300	MD00G1093400	MD00G1040600	MD00G1040600		MD00G1040600	MD00G1190500	MD00G1098300	MD00G1040600		MD01G1152300	3.0475	2.3025	3.3975	1.105	0.8325	1.745		MD01G1148800	24.8869	2.574e-86	64.0141	1.751e-145	69.7154	1.042e-151	3.20345	1.696e-10	4.11739	4.627e-16	26.4602	7.924e-90
					MD01G1153400	MD00G1094100	MD00G1041000	MD00G1041000		MD00G1041000	MD00G1193100	MD00G1098700	MD00G1041000		MD01G1153400	3.3325	3.4275	1.96	1.77	1.8675	1.76		MD01G1152300	2.10181	7.713e-08	1.71964	8.595e-05	2.61876	1.901e-14	-1.3907	0.0811705	-1.76914	0.0001744	1.13134	0.466474
					MD01G1154000	MD00G1096900	MD00G1041300	MD00G1041300		MD00G1041300	MD00G1200700	MD00G1101300	MD00G1041300		MD01G1154000	228.23	357.227	155.392	68.1175	37.1775	150.553		MD01G1153400	5.95552	6.33e-26	6.55485	1.881e-29	3.85401	1.015e-15	2.94355	8.588e-09	3.19907	1.053e-10	2.90959	1.023e-09
					MD01G1154600	MD00G1097100	MD00G1041400	MD00G1041400		MD00G1041400	MD00G1202300	MD00G1102100	MD00G1041400		MD01G1154600	8.5	44.71	62.2425	3.6625	4.0625	40.9425		MD01G1154000	8.08794	5.261e-62	13.6496	9.054e-98	6.13077	1.333e-47	2.25951	6.854e-09	1.27524	0.130055	4.97355	7.087e-37
					MD01G1157200	MD00G1097500	MD00G1043400	MD00G1043400		MD00G1043400	MD00G1202400	MD00G1104700	MD00G1043400		MD01G1157200	1.12	2.1175	1.5	0.6075	0.92	0.82		MD01G1154600	4.39625	1.999e-17	25.2892	1.732e-85	36.4979	3.571e-106	1.80832	0.006953	2.07638	0.0001438	20.1448	1.907e-73
					MD01G1157900	MD00G1098300	MD00G1046400	MD00G1046400		MD00G1046400	MD00G1203400	MD00G1105300	MD00G1046400		MD01G1157900	0.2375	0.2475	0.735	0.4725	0.32	0.645		MD01G1157200	2.80354	2.944e-05	5.75301	4.736e-16	4.25087	1.359e-11	1.454	0.293774	2.27418	0.0008902	1.95206	0.005649
					MD01G1158600	MD00G1101300	MD00G1047100	MD00G1047100		MD00G1047100	MD00G1204600	MD00G1106800	MD00G1047100		MD01G1158600	69.3925	47.2775	25.3425	52.145	38.79	36.675		MD01G1157900	6.74034	0.0428232	7.76919	0.007675	23.4583	2.535e-06	12.8528	0.00206	9.05703	0.004864	17.1539	5.896e-05
					MD01G1160900	MD00G1102100	MD00G1047800	MD00G1047800		MD00G1047800	MD00G1206900	MD00G1106900	MD00G1047800		MD01G1160900	33.2675	46.815	9.52	21.22	19.9325	10.205		MD01G1158600	2.11424	1.828e-08	1.54942	0.001214	-1.16975	0.267892	1.47988	0.0152543	1.13997	0.442257	1.03755	0.844424
					MD01G1162300	MD00G1103200	MD00G1048000	MD00G1048000		MD00G1048000	MD00G1214300	MD00G1109900	MD00G1048000		MD01G1162300	5.8225	2.4925	1.2925	2.205	2.4625	1.7575		MD01G1160900	2.11588	5.558e-09	3.21691	1.349e-22	-1.48645	0.001502	1.25997	0.208862	1.22776	0.180118	-1.6534	9.338e-05
					MD01G1162400	MD00G1105300	MD00G1048300	MD00G1048300		MD00G1048300	MD00G1214400	MD00G1110200	MD00G1048300		MD01G1162400	1.14	0.4225	1.16	0.165	0.17	0.4375		MD01G1162300	2.54649	1.679e-12	1.17561	0.33462	-1.57964	0.001109	-1.10437	0.712719	1.05022	0.811297	-1.396	0.0270131
					MD01G1163900	MD00G1106600	MD00G1048500	MD00G1048500		MD00G1048500	MD00G1221100	MD00G1112500	MD00G1048500		MD01G1163900	1.045	2.1	66.0125	0.35	0.8775	12.34		MD01G1162400	6.81224	8.118e-06	2.71811	0.0274261	7.86557	8.034e-08	-1.05297	0.967075	-1.0053	0.995088	2.47843	0.043998
					MD01G1167600	MD00G1106900	MD00G1048600	MD00G1048600		MD00G1048600	MD01G1000200	MD00G1113100	MD00G1048600		MD01G1167600	4.895	1.1075	1.05	1.87	3.19	2.165		MD01G1163900	10.5422	0.0004641	23.8406	7.263e-08	776.342	2.849e-33	3.52788	0.138598	9.01867	0.0006441	122.294	2.67e-17
					MD01G1167900	MD00G1107000	MD00G1049100	MD00G1049100		MD00G1049100	MD01G1005800	MD00G1115500	MD00G1049100		MD01G1167900	0.095	0.0325	0.0271625	0.1775	0.0875	0.4025		MD01G1167600	2.15743	7.184e-05	-1.89405	0.003112	-1.92777	0.001023	-1.2823	0.424793	1.35457	0.164124	-1.11569	0.657977
					MD01G1168600	MD00G1107100	MD00G1050100	MD00G1050100		MD00G1050100	MD01G1015700	MD00G1116400	MD00G1050100		MD01G1168600	1.5425	4.845	4.48	1.6475	3.2275	3.955		MD01G1167900	-2.55918	0.0209873	-6.14511	4.277e-06	-7.46541	2.423e-07	-1.4292	0.486111	-2.80106	0.00385	1.56797	0.176713
					MD01G1171800	MD00G1109200	MD00G1050200	MD00G1050200		MD00G1050200	MD01G1016600	MD00G1116600	MD00G1050200		MD01G1171800	1.3025	0.9925	0.6575	1.5875	1.5075	2.47		MD01G1168600	2.18394	0.003479	7.43949	4.314e-21	7.17396	7.606e-21	2.21852	0.003092	4.48067	3.18e-11	5.306	1.113e-14
					MD01G1177000	MD00G1109300	MD00G1052200	MD00G1052200		MD00G1052200	MD01G1017100	MD00G1122000	MD00G1052200		MD01G1177000	3.325	14.5325	75.8225	2.1775	2.94	32.91		MD01G1171800	-2.00325	0.0116017	-2.44132	0.0001757	-3.51162	4.515e-08	-1.73457	0.0606217	-1.75918	0.0239481	-1.12412	0.680969
					MD01G1177100	MD00G1110100	MD00G1054000	MD00G1054000		MD00G1054000	MD01G1017500	MD00G1122400	MD00G1054000		MD01G1177100	39.045	13.495	60.57	5.645	3.635	109.605		MD01G1177000	2.54365	5.773e-06	12.1237	2.784e-46	65.101	2.882e-131	1.58674	0.0840519	2.19437	0.0001422	23.786	7.569e-75
					MD01G1187600	MD00G1112200	MD00G1054100	MD00G1054100		MD00G1054100	MD01G1018600	MD00G1123600	MD00G1054100		MD01G1187600	13.0675	33.0625	18.34	13.865	8.3925	8.2625		MD01G1177100	14.5796	1.288e-64	5.44572	6.829e-26	25.2913	2.936e-95	1.98768	0.0005665	1.31998	0.196346	38.4543	9.705e-121
					MD01G1195100	MD00G1112500	MD00G1054500	MD00G1054500		MD00G1054500	MD01G1025400	MD00G1124500	MD00G1054500		MD01G1195100	0.225	1.0475	0.7775	0.0725	0.2525	0.205		MD01G1187600	3.13465	1.491e-19	8.50892	4.209e-71	4.88286	3.085e-39	3.11316	2.146e-18	1.94246	1.116e-06	1.84588	3.115e-06
					MD01G1195200	MD00G1114500	MD00G1055100	MD00G1055100		MD00G1055100	MD01G1025500	MD00G1125200	MD00G1055100		MD01G1195200	37.9925	37.4575	24.95	23.0225	31.4575	14.82		MD01G1195100	15.0181	0.0317312	76.0016	8.025e-06	58.3669	1.235e-05	4.92859	0.319048	16.21	0.0106926	12.9321	0.0148763
					MD01G1195300	MD00G1116300	MD00G1055300	MD00G1055300		MD00G1055300	MD01G1027200	MD00G1125300	MD00G1055300		MD01G1195300	54.8425	125.692	99.1275	16.505	22.7525	15.8325		MD01G1195200	3.7645	1.834e-29	4.00447	6.145e-33	2.73919	4.674e-18	2.13853	4.016e-09	3.0188	6.451e-20	1.36943	0.01797
					MD01G1196100	MD00G1116400	MD00G1055400	MD00G1055400		MD00G1055400	MD01G1028500	MD00G1125800	MD00G1055400		MD01G1196100	21.545	50.2675	12.86	3.07	2.035	2.59		MD01G1195300	3.58867	4.717e-12	8.8373	5.154e-36	7.22465	3.672e-30	1.01139	0.988313	1.44989	0.088488	-1.03209	0.91787
					MD01G1196800	MD00G1117000	MD00G1056000	MD00G1056000		MD00G1056000	MD01G1028700	MD00G1126000	MD00G1056000		MD01G1196800	1.6475	35.2475	20.0125	0.5575	4.0625	9.9775		MD01G1196100	41.2469	2.232e-57	104.57	4.562e-91	27.5122	3.417e-46	5.53968	1.151e-10	3.79199	8.9e-07	4.65115	1.366e-09
					MD01G1198500	MD00G1118600	MD00G1056300	MD00G1056300		MD00G1056300	MD01G1030600	MD00G1126100	MD00G1056300		MD01G1198500	0.00233	0.005	0.0122375	0.0025	0.00198	0.0023575		MD01G1196800	2.14864	0.0227822	50.479	4.31e-59	29.7786	1.211e-44	-1.41179	0.459999	5.26294	3.868e-10	12.4545	1.977e-24
					MD01G1198700	MD00G1119400	MD00G1056400	MD00G1056400		MD00G1056400	MD01G1032400	MD00G1127200	MD00G1056400		MD01G1198700	12.825	15.21	17.5275	7.4775	8.6625	8.1975		MD01G1198500	-22.9713	0.0232517	-11.9232	0.014073	-5.7326	0.0285903	-23.3518	NaN	-24.9644	0.007932	-24.309	0.005401
					MD01G1205400	MD00G1121100	MD00G1056500	MD00G1056500		MD00G1056500	MD01G1032700	MD00G1127500	MD00G1056500		MD01G1205400	2.76	1.82	1.6325	3.7125	5.1625	3.645		MD01G1198700	2.12918	1.881e-10	2.72086	3.825e-19	3.22213	1.185e-26	1.161	0.451984	1.38901	0.0133456	1.26555	0.0750948
					MD01G1206800	MD00G1121300	MD00G1057000	MD00G1057000		MD00G1057000	MD01G1037100	MD00G1128500	MD00G1057000		MD01G1206800	11.6275	15.12	6.7875	7.1775	8.1475	5.1975		MD01G1205400	-2.41244	1.58e-05	-3.38463	7.102e-11	-3.60047	1.766e-12	-1.88728	0.005074	-1.31228	0.241283	-1.92262	0.0007537
					MD01G1207200	MD00G1121400	MD00G1057100	MD00G1057100		MD00G1057100	MD01G1038000	MD00G1129400	MD00G1057100		MD01G1207200	0.015	0.00195	0.00191	0.029715	0.03	0.0475		MD01G1206800	2.14048	6.69e-11	3.01347	7.884e-24	1.40168	0.003647	1.24962	0.188555	1.46451	0.002811	-1.10943	0.481739
					MD01G1208400	MD00G1121500	MD00G1057300	MD00G1057300		MD00G1057300	MD01G1038700	MD00G1129500	MD00G1057300		MD01G1208400	0.1325	0.085	0.06	0.135	0.1175	0.045		MD01G1207200	-6.09197	0.001046	-30.6972	0.0004892	-31.6618	0.000147	-3.59954	0.0135102	-3.07482	0.0111783	-2.1662	0.0603588
					MD01G1208700	MD00G1125200	MD00G1057600	MD00G1057600		MD00G1057600	MD01G1039000	MD00G1129900	MD00G1057600		MD01G1208700	3.6025	5.8275	11.43	2.7925	3.4125	2.3625		MD01G1208400	-2.29406	0.027609	-3.36298	0.0002979	-4.40909	6.307e-06	-2.36223	0.0218819	-2.7028	0.002395	-7.50741	6.669e-08
					MD01G1209000	MD00G1125900	MD00G1057700	MD00G1057700		MD00G1057700	MD01G1039700	MD00G1130200	MD00G1057700		MD01G1209000	32.5875	174.56	113.252	9.025	23.53	100.61		MD01G1208700	4.16768	3.844e-10	7.25565	2.131e-20	14.5749	1.779e-37	3.01682	7.908e-06	3.78849	7.064e-09	2.53187	5.065e-05
					MD01G1209100	MD00G1127400	MD00G1057800	MD00G1057800		MD00G1057800	MD01G1041500	MD00G1130600	MD00G1057800		MD01G1209100	52.9125	124.85	61.225	14.85	26.13	55.3875		MD01G1209000	5.09425	6.433e-33	29.6769	1.356e-145	19.9714	8.425e-114	1.34303	0.153425	3.61786	6.451e-20	14.8883	6.791e-92
					MD01G1209200	MD00G1127500	MD00G1058000	MD00G1058000		MD00G1058000	MD01G1041900	MD00G1130700	MD00G1058000		MD01G1209200	46.815	88.56	32.47	6.885	12.3125	61.8475		MD01G1209100	4.18952	1.379e-39	10.7221	2.784e-110	5.43114	2.177e-56	1.11014	0.624995	2.02039	2.272e-09	4.12076	3.947e-39
					MD01G1212900	MD00G1128500	MD00G1058100	MD00G1058100		MD00G1058100	MD01G1043300	MD00G1130900	MD00G1058100		MD01G1212900	1.155	0.29	1.4275	0.18	0.5475	1.8225		MD01G1209200	12.0695	2.7e-71	24.8353	7.642e-120	9.41034	1.719e-58	1.68163	0.004676	3.09909	5.022e-14	15.0363	7.823e-85
					MD01G1213000	MD00G1129400	MD00G1058300	MD00G1058300		MD00G1058300	MD01G1045200	MD00G1133200	MD00G1058300		MD01G1213000	0.152112	0.00699	0.0245275	0.0070825	0.0020775	0.0070575		MD01G1212900	10.99	0.001442	3.12435	0.145906	15.7519	1.168e-05	1.72073	0.682612	5.27622	0.0264392	16.8825	1.562e-05
					MD01G1213100	MD00G1130200	MD00G1058700	MD00G1058700		MD00G1058700	MD01G1045500	MD00G1133700	MD00G1058700		MD01G1213100	8.9	1.1275	105.477	1.0825	3.26	46.88		MD01G1213000	27.2018	0.005515	1.59525	0.77157	5.70907	0.105687	1.35811	0.911744	-1.80252	0.760268	1.3035	0.877475
					MD01G1213300	MD00G1130600	MD00G1059100	MD00G1059100		MD00G1059100	MD01G1046200	MD00G1136300	MD00G1059100		MD01G1213300	186.76	743.727	1876.31	67.2575	177.215	737.787		MD01G1213100	5.25582	0.0133477	-1.33099	0.697206	72.8154	6.273e-17	-1.58941	0.647123	1.95493	0.332166	27.1956	5.349e-10
					MD01G1214500	MD00G1133200	MD00G1059200	MD00G1059200		MD00G1059200	MD01G1046700	MD00G1137200	MD00G1059200		MD01G1214500	0.5425	0.47	1.4825	0.16	0.0825	0.5575		MD01G1213300	2.31324	0.006512	10.1868	1.804e-21	26.6351	8.537e-43	-1.24301	0.649462	2.1925	0.005579	8.80353	7.797e-19
					MD01G1215300	MD00G1133600	MD00G1060200	MD00G1060200		MD00G1060200	MD01G1047400	MD00G1137500	MD00G1060200		MD01G1215300	0.4825	26.6525	24.8925	0.1375	3.465	8.2425		MD01G1214500	7.53256	7.307e-05	7.26184	3.028e-05	23.2281	1.702e-13	2.14651	0.338646	1.12261	0.902313	7.38101	1.834e-05
					MD01G1220700	MD00G1136300	MD00G1060300	MD00G1060300		MD00G1060300	MD01G1047600	MD00G1137800	MD00G1060300		MD01G1220700	0.0286625	0.32	1.2125	0.11	0.1625	1.05		MD01G1215300	2.49993	0.0101901	148.775	1.52e-90	145.12	7.429e-90	-1.41426	0.576795	17.6169	4.622e-28	40.306	5.668e-49
					MD01G1224500	MD00G1137200	MD00G1060400	MD00G1060400		MD00G1060400	MD01G1049500	MD00G1139900	MD00G1060400		MD01G1224500	5.6575	5.2525	3.8025	4.7575	5.245	3.9075		MD01G1220700	-4.02302	0.006144	3.02617	0.001356	11.8352	4.537e-16	-1.11204	0.896844	1.39513	0.456527	8.60867	6.759e-12
					MD01G1227100	MD00G1140300	MD00G1060600	MD00G1060600		MD00G1060600	MD01G1049600	MD00G1140300	MD00G1060600		MD01G1227100	20.2475	65.59	102.105	7.1875	8.9975	20.0375		MD01G1224500	2.08201	5.28e-08	2.08611	1.252e-08	1.55406	0.000653	1.63865	0.001254	1.86931	4.689e-06	1.33861	0.0429738
					MD01G1229900	MD00G1141100	MD00G1061100	MD00G1061100		MD00G1061100	MD01G1050000	MD00G1141700	MD00G1061100		MD01G1229900	7.5925	9.1525	4.935	3.6825	3.39	3.4275		MD01G1227100	4.50791	1.565e-31	15.847	1.053e-112	25.4339	3.625e-156	1.51025	0.0245362	1.93914	7.186e-06	4.20298	3.789e-29
					MD01G1233000	MD00G1142500	MD00G1061200	MD00G1061200		MD00G1061200	MD01G1055600	MD00G1142600	MD00G1061200		MD01G1233000	127.255	113.512	29.3525	75.52	108.483	46.875		MD01G1229900	3.01179	6.671e-26	3.93708	5.623e-41	2.19502	4.282e-14	1.38045	0.0218394	1.31266	0.031862	1.27842	0.0434033
					MD01G1233100	MD00G1142600	MD00G1061600	MD00G1061600		MD00G1061600	MD01G1056200	MD00G1143500	MD00G1061600		MD01G1233100	28.0675	4.67	0.7375	4.83	0.6075	0.9275		MD01G1233000	2.44327	2.219e-13	2.34756	7.679e-13	-1.5945	0.000106	1.35835	0.0600114	2.01905	2.418e-08	-1.19133	0.224445
					MD01G1235200	MD00G1142700	MD00G1061700	MD00G1061700		MD00G1061700	MD01G1058500	MD00G1143600	MD00G1061700		MD01G1235200	0.065	0.075	0.88	0.085	0.175	1.22		MD01G1233100	45.0304	6.634e-99	8.0327	1.412e-28	1.3249	0.253017	7.29959	3.089e-24	-1.03268	0.941526	1.40397	0.18344
					MD02G1001900	MD00G1143500	MD00G1061800	MD00G1061800		MD00G1061800	MD01G1059300	MD00G1144300	MD00G1061800		MD02G1001900	2.66	21.525	98.3925	2.325	5.83	16.1625		MD01G1235200	-3.42104	0.0473435	-2.80555	0.0467125	4.29994	0.0003119	-2.7813	0.105034	-1.33885	0.628442	5.0417	0.0001169
					MD02G1005800	MD00G1143700	MD00G1062100	MD00G1062100		MD00G1062100	MD01G1060500	MD00G1144400	MD00G1062100		MD02G1005800	136.74	144.752	25.51	87.7525	88.05	37.83		MD02G1001900	2.67668	0.0002827	23.8672	1.233e-45	112.764	3.557e-101	2.2505	0.005723	5.83592	1.828e-13	15.6178	4.011e-34
					MD02G1009200	MD00G1144300	MD00G1062200	MD00G1062200		MD00G1062200	MD01G1062500	MD00G1145100	MD00G1062200		MD02G1009200	1.0125	2.1025	5.57	0.29	0.405	1.99		MD02G1005800	2.58708	9.707e-05	2.93816	1.148e-06	-1.88217	0.004046	1.5387	0.174731	1.59256	0.0713842	-1.5163	0.093405
					MD02G1010800	MD00G1144700	MD00G1062300	MD00G1062300		MD00G1062300	MD01G1062700	MD00G1145200	MD00G1062300		MD02G1010800	6.3025	69.1175	26.96	5.295	7.6025	9.905		MD02G1009200	7.01973	2.345e-24	15.7414	4.921e-51	43.1908	5.798e-97	1.88852	0.017699	2.7611	2.433e-06	13.002	5.26e-44
					MD02G1012300	MD00G1145500	MD00G1062700	MD00G1062700		MD00G1062700	MD01G1066900	MD00G1145300	MD00G1062700		MD02G1012300	127.153	129.262	62.0625	31.3625	21.2775	34.1525		MD02G1010800	2.68061	8.843e-14	32.0725	1.042e-176	12.9336	1.544e-96	2.1415	8.638e-08	3.17658	1.225e-18	3.99195	4.816e-28
					MD02G1013700	MD00G1146200	MD00G1063000	MD00G1063000		MD00G1063000	MD01G1071300	MD00G1146900	MD00G1063000		MD02G1013700	3.785	6.2925	7.2125	2.4825	2.9475	3.7975		MD02G1012300	9.76037	1.507e-120	10.7025	2.895e-131	5.31344	5.487e-65	2.26138	4.859e-14	1.58215	6.036e-05	2.45018	1.632e-18
					MD02G1016800	MD00G1146900	MD00G1063500	MD00G1063500		MD00G1063500	MD01G1072000	MD00G1147900	MD00G1063500		MD02G1016800	0.385	0.445	0.345	0.3275	0.2525	0.3125		MD02G1013700	2.00288	8.163e-08	3.60105	2.644e-28	4.2494	8.489e-37	1.23714	0.272069	1.51417	0.002695	1.88587	3.178e-07
					MD02G1021100	MD00G1148300	MD00G1064000	MD00G1064000		MD00G1064000	MD01G1073200	MD00G1148900	MD00G1064000		MD02G1021100	6.705	14.5575	13.3775	5.075	4.8375	10.34		MD02G1016800	2.57133	0.0008413	3.20966	2.493e-06	2.57059	0.0001036	2.03313	0.0285272	1.69284	0.0796656	1.93954	0.0143164
					MD02G1025500	MD00G1148900	MD00G1064600	MD00G1064600		MD00G1064600	MD01G1074700	MD00G1149300	MD00G1064600		MD02G1025500	1.5675	0.565	1.58	0.4075	0.3025	0.6825		MD02G1021100	2.32667	1.437e-08	5.46695	9.247e-37	5.19371	5.159e-35	1.66583	0.003628	1.63328	0.0022	3.3699	9.144e-19
					MD02G1025600	MD00G1150100	MD00G1064700	MD00G1064700		MD00G1064700	MD01G1076200	MD00G1150300	MD00G1064700		MD02G1025600	2.145	0.7475	1.6875	0.3725	0.44	0.515		MD02G1025500	4.08538	0.00816	1.62399	0.378754	4.8059	0.0002489	1.04758	0.972661	-1.25223	0.728115	1.74731	0.288969
					MD02G1026300	MD00G1150800	MD00G1065000	MD00G1065000		MD00G1065000	MD01G1078000	MD00G1152400	MD00G1065000		MD02G1026300	2.5525	0.6725	2.1375	0.46	0.505	0.8225		MD02G1025600	10.0464	0.0004088	3.94977	0.0354309	9.22045	8.446e-05	1.72908	0.624211	2.10533	0.331655	2.38674	0.21345
					MD02G1028600	MD00G1150900	MD00G1065300	MD00G1065300		MD00G1065300	MD01G1078800	MD00G1152900	MD00G1065300		MD02G1028600	1.675	17.1575	87.0275	0.63	3.17	44.7375		MD02G1026300	5.83076	0.000292	1.71944	0.32221	5.6752	3.948e-05	1.04018	0.979688	1.1692	0.819327	1.83642	0.245388
					MD02G1032300	MD00G1152400	MD00G1065500	MD00G1065500		MD00G1065500	MD01G1080800	MD00G1155300	MD00G1065500		MD02G1032300	1.92	1.165	2.5425	2.7625	1.8425	2.4075		MD02G1028600	3.61727	1.424e-05	40.3471	3.945e-50	212.261	1.299e-105	1.29184	0.636156	6.71911	1.835e-12	91.6004	1.63e-74
					MD02G1036600	MD00G1155300	MD00G1066000	MD00G1066000		MD00G1066000	MD01G1080900	MD00G1156200	MD00G1066000		MD02G1036600	0.645	2.9	1.3475	0.59	0.4925	0.1625		MD02G1032300	-2.85488	7.15e-05	-4.36108	9.202e-10	-1.93416	0.005545	-2.11631	0.0108836	-3.07888	8.598e-06	-2.4276	0.0002963
					MD02G1036800	MD00G1158300	MD00G1066200	MD00G1066200		MD00G1066200	MD01G1081800	MD00G1157300	MD00G1066200		MD02G1036800	2.7275	7.51	3.0725	1.725	1.755	1.7375		MD02G1036600	2.00947	0.006058	9.84885	1.981e-32	4.72321	1.945e-15	1.73547	0.0484783	1.50396	0.108269	-2.06072	0.003565
					MD02G1037700	MD00G1158400	MD00G1066300	MD00G1066300		MD00G1066300	MD01G1084300	MD00G1158900	MD00G1066300		MD02G1037700	5.4425	3.755	7.7575	2.325	3.165	2.9275		MD02G1036800	2.0684	9.608e-08	6.15261	8.186e-52	2.59457	1.199e-14	1.22503	0.333875	1.28423	0.116191	1.23467	0.172667
					MD02G1042700	MD00G1158600	MD00G1066900	MD00G1066900		MD00G1066900	MD01G1085400	MD00G1159200	MD00G1066900		MD02G1042700	0.4125	0.9025	1.3775	0.1575	0.215	0.2225		MD02G1037700	2.91621	2.18e-06	2.19456	0.0005721	4.66389	7.298e-15	1.17193	0.729988	1.64073	0.0528674	1.46715	0.132345
					MD02G1043700	MD00G1158700	MD00G1067200	MD00G1067200		MD00G1067200	MD01G1085500	MD00G1162100	MD00G1067200		MD02G1043700	0.04	0.3775	1.5225	0.02	0.0875	0.255		MD02G1042700	7.00907	9.013e-05	16.5644	7.406e-11	26.13	3.022e-15	2.62158	0.16106	3.65059	0.0131168	3.58286	0.0101395
					MD02G1048700	MD00G1158900	MD00G1067400	MD00G1067400		MD00G1067400	MD01G1087800	MD00G1162300	MD00G1067400		MD02G1048700	23.4525	83.82	49.9175	3.995	9.62	24.4525		MD02G1043700	-3.81205	0.005823	2.5194	0.00295	10.5252	5.68e-19	-8.05462	0.0003255	-1.91422	0.109577	1.50535	0.248087
					MD02G1057600	MD00G1159200	MD00G1067500	MD00G1067500		MD00G1067500	MD01G1088100	MD00G1163800	MD00G1067500		MD02G1057600	0.135	0.17	0.04	0.065	0.06	0.0175		MD02G1048700	13.1554	4.473e-76	51.0202	5.334e-180	31.4921	1.201e-138	2.12094	1.09e-05	5.28185	4.263e-30	12.9459	2.17e-75
					MD02G1060200	MD00G1160300	MD00G1067900	MD00G1067900		MD00G1067900	MD01G1088300	MD00G1165200	MD00G1067900		MD02G1060200	23.275	21.245	4.9375	3.4425	1.94	1.88		MD02G1057600	72.6564	0.0492493	101.245	0.008891	24.9701	0.0619516	33.3225	0.131538	31.0373	0.0772397	8.69239	0.289552
					MD02G1062300	MD00G1160800	MD00G1068000	MD00G1068000		MD00G1068000	MD01G1088400	MD00G1165600	MD00G1068000		MD02G1062300	8.66	15.335	109.838	3.165	3.7725	70.745		MD02G1060200	20.5247	4.921e-57	20.3309	3.162e-57	4.90616	3.799e-16	2.87043	3.923e-06	1.67568	0.0363686	1.57158	0.0586905
					MD02G1068000	MD00G1163700	MD00G1068500	MD00G1068500		MD00G1068500	MD01G1089300	MD00G1166500	MD00G1068500		MD02G1068000	0.1975	0.5975	1.3675	0.15	0.2	0.6025		MD02G1062300	2.1305	0.00577	4.08375	9.787e-11	30.1473	3.431e-65	-1.35761	0.473793	-1.12841	0.732215	16.3373	2.844e-43
					MD02G1078400	MD00G1165200	MD00G1068700	MD00G1068700		MD00G1068700	MD01G1089600	MD00G1167000	MD00G1068700		MD02G1078400	0.01193	0.0275	0.005795	0.0275	0.0175	0.0343975		MD02G1068000	3.92144	0.0169962	12.8145	2.182e-09	30.0366	2.125e-17	2.84804	0.107662	3.88672	0.007384	11.1398	1.578e-08
					MD02G1081600	MD00G1166400	MD00G1068800	MD00G1068800		MD00G1068800	MD01G1089800	MD00G1169600	MD00G1068800		MD02G1081600	0.0425	0.49	1.34	0.04	0.0775	2.5675		MD02G1078400	-5.19285	0.0002758	-2.22117	0.0385415	-9.29552	2.274e-06	-2.65726	0.0298526	-4.0296	0.0005618	-1.93905	0.0729055
					MD02G1082300	MD00G1168800	MD00G1070000	MD00G1070000		MD00G1070000	MD01G1091600	MD00G1172900	MD00G1070000		MD02G1082300	5.4275	55.3475	101.228	1.0625	4.735	14.0925		MD02G1081600	-2.69891	0.0390559	4.43705	6.085e-09	12.5318	5.395e-27	-3.11734	0.0188334	-1.65584	0.199681	20.1577	1.055e-37
					MD02G1083800	MD00G1171900	MD00G1071800	MD00G1071800		MD00G1071800	MD01G1092100	MD00G1173100	MD00G1071800		MD02G1083800	8.485	6.9775	4.835	6.8325	8.0525	5.6075		MD02G1082300	8.43305	5.399e-41	93.4913	6.831e-191	177.16	7.453e-249	1.56804	0.0537289	7.21642	3.131e-34	20.6704	2.219e-84
					MD02G1086800	MD00G1172900	MD00G1072500	MD00G1072500		MD00G1072500	MD01G1092200	MD00G1178900	MD00G1072500		MD02G1086800	5.645	3.035	2.91	2.9825	3.1325	3.2225		MD02G1083800	2.35003	2.282e-10	2.08183	3.45e-08	1.48791	0.003077	1.77601	0.0001449	2.15866	1.754e-08	1.44897	0.009569
					MD02G1091900	MD00G1173100	MD00G1072700	MD00G1072700		MD00G1072700	MD01G1092400	MD00G1179100	MD00G1072700		MD02G1091900	47.21	85.35	89.265	40.925	34.6125	56.43		MD02G1086800	2.07247	0.001833	1.1831	0.529853	1.16981	0.514169	1.01067	0.991766	1.09758	0.757467	1.08965	0.762224
					MD02G1095700	MD00G1178900	MD00G1072800	MD00G1072800		MD00G1072800	MD01G1092500	MD00G1179200	MD00G1072800		MD02G1095700	0.1675	0.0475	1.385	0.0217275	0.31484	0.5075		MD02G1091900	2.01123	1.857e-09	3.9346	2.409e-37	4.23958	7.574e-42	1.63874	0.0001208	1.43546	0.004064	2.25482	1.914e-13
					MD02G1096500	MD00G1180100	MD00G1073000	MD00G1073000		MD00G1073000	MD01G1092600	MD00G1180100	MD00G1073000		MD02G1096500	43.955	38.27	8.63	4.13	2.455	3.8475		MD02G1095700	7.24182	0.021148	2.34373	0.320794	68.7709	4.193e-11	1.01535	0.994608	13.5554	0.0003457	21.2091	6.887e-06
					MD02G1097700	MD00G1182300	MD00G1075300	MD00G1075300		MD00G1075300	MD01G1094200	MD00G1180300	MD00G1075300		MD02G1097700	0.205	0.485	0.3225	0.0425	0.0325	0.09		MD02G1096500	523.836	5.013e-46	493.632	8.341e-46	116.01	2.125e-27	46.6283	3.931e-16	28.6032	1.259e-12	43.3182	6.749e-17
					MD02G1100900	MD00G1183900	MD00G1075400	MD00G1075400		MD00G1075400	MD01G1096500	MD00G1184100	MD00G1075400		MD02G1100900	4.6875	4.86	3.6125	1.95	1.5375	3.735		MD02G1097700	31.6581	0.001586	80.4842	3.424e-06	55.505	1.018e-05	6.27742	0.206634	5.75932	0.144741	13.4018	0.0112126
					MD02G1101800	MD00G1184100	MD00G1075500	MD00G1075500		MD00G1075500	MD01G1097700	MD00G1185200	MD00G1075500		MD02G1101800	1.275	1.465	1.01	0.4025	0.345	2.5875		MD02G1100900	4.29305	1.581e-32	4.79912	2.254e-38	3.68876	5.881e-27	1.67643	0.0007266	1.36549	0.0416028	3.20403	4.394e-21
					MD02G1111800	MD00G1187300	MD00G1076100	MD00G1076100		MD00G1076100	MD01G1100600	MD00G1185600	MD00G1076100		MD02G1111800	5.15	8.9375	2.0175	2.69	2.96	1.145		MD02G1101800	3.3789	4.046e-05	4.23077	8.937e-08	3.01747	3.078e-05	1.01994	0.985231	-1.11961	0.791166	6.51295	7.368e-13
					MD02G1112700	MD00G1189200	MD00G1076300	MD00G1076300		MD00G1076300	MD01G1101000	MD00G1186200	MD00G1076300		MD02G1112700	1.8125	2.1825	0.5075	1	1.1575	0.43		MD02G1111800	2.76717	1.257e-15	5.17601	2.573e-42	1.20173	0.197925	1.34955	0.0960621	1.53463	0.002877	-1.74103	7.41e-05
					MD02G1113400	MD00G1190100	MD00G1078100	MD00G1078100		MD00G1078100	MD01G1101200	MD00G1186700	MD00G1078100		MD02G1113400	21.71	9.2575	10.595	9.5275	11.67	16.885		MD02G1112700	2.38936	0.0005056	3.09448	2.73e-07	-1.35068	0.259375	1.22363	0.635306	1.4748	0.155097	-1.89458	0.0178767
					MD02G1114400	MD00G1190300	MD00G1078900	MD00G1078900		MD00G1078900	MD01G1103800	MD00G1187100	MD00G1078900		MD02G1114400	3.4525	20.3825	27.2225	2.1725	3.13	11.4075		MD02G1113400	2.71759	2.328e-09	1.24347	0.281575	1.45486	0.0264215	1.10484	0.770368	1.40122	0.0833655	1.95087	6.497e-05
					MD02G1123500	MD00G1191200	MD00G1079000	MD00G1079000		MD00G1079000	MD01G1108800	MD00G1189200	MD00G1079000		MD02G1123500	15.84	17.625	13.4175	7.6175	8.8875	6.5525		MD02G1114400	3.2418	5.564e-14	20.7087	2.41e-102	28.5606	5.087e-126	1.93227	0.0004109	2.84517	6.577e-11	10.061	1.645e-58
					MD02G1126500	MD00G1192900	MD00G1079200	MD00G1079200		MD00G1079200	MD01G1112900	MD00G1190100	MD00G1079200		MD02G1126500	25.5975	42.6425	24.735	16.385	13.8225	18.085		MD02G1123500	3.44405	3.826e-15	4.13389	1.021e-20	3.23883	9.972e-15	1.55401	0.041017	1.84852	0.0004916	1.32204	0.143775
					MD02G1126700	MD00G1193000	MD00G1079300	MD00G1079300		MD00G1079300	MD01G1116300	MD00G1190300	MD00G1079300		MD02G1126700	6.6375	8.355	4.2575	3.485	1.9275	3.5725		MD02G1126500	2.14653	3.334e-14	3.86593	7.488e-46	2.30879	3.034e-18	1.28809	0.0626031	1.12436	0.375704	1.41683	0.0009786
					MD02G1137400	MD00G1193100	MD00G1079400	MD00G1079400		MD00G1079400	MD01G1117400	MD00G1190500	MD00G1079400		MD02G1137400	5.2525	11.435	6.5925	4.0525	5.5125	4.12		MD02G1126700	2.30901	6.091e-12	3.13117	3.419e-23	1.64432	3.424e-05	1.14048	0.552102	-1.54127	0.002491	1.16235	0.315106
					MD02G1139700	MD00G1200700	MD00G1079500	MD00G1079500		MD00G1079500	MD01G1119400	MD00G1190900	MD00G1079500		MD02G1139700	2.605	1.2375	0.4925	2.8425	3.2975	1.4475		MD02G1137400	2.15881	2.997e-05	5.10765	1.637e-24	3.04377	4.038e-12	1.57983	0.0391737	2.21579	7.778e-06	1.59485	0.009955
					MD02G1141400	MD00G1202200	MD00G1080000	MD00G1080000		MD00G1080000	MD01G1119500	MD00G1191600	MD00G1080000		MD02G1141400	0.295	0.2825	0.4325	0.6575	0.8875	0.7125		MD02G1139700	-2.77027	0.0009678	-5.42104	3.473e-10	-12.9198	1.536e-21	-2.67156	0.002	-2.21571	0.007847	-5.21549	6.762e-10
					MD02G1141800	MD00G1202300	MD00G1080100	MD00G1080100		MD00G1080100	MD01G1119700	MD00G1202300	MD00G1080100		MD02G1141800	1.185	1.3775	2.6575	0.1375	0.2375	1.1525		MD02G1141400	-3.65584	0.00184	-3.45375	0.0009901	-2.16796	0.0293062	-1.69871	0.321239	-1.22014	0.680153	-1.56802	0.268064
					MD02G1145800	MD00G1203000	MD00G1080300	MD00G1080300		MD00G1080300	MD01G1121000	MD00G1203200	MD00G1080300		MD02G1145800	0.055	0.015	0.015	0.255	0.2875	0.0275		MD02G1141800	9.93704	1.304e-11	12.5569	7.748e-15	25.0382	7.915e-25	1.09493	0.927957	1.97947	0.12338	9.16168	1.923e-11
					MD02G1150100	MD00G1203400	MD00G1080800	MD00G1080800		MD00G1080800	MD01G1121100	MD00G1203400	MD00G1080800		MD02G1150100	1.2625	1.0875	1.1425	0.6425	0.9325	0.57		MD02G1145800	-7.12722	0.005055	-21.4982	0.0003315	-22.4153	9.975e-05	-1.65343	0.558146	-1.41564	0.599829	-14.3335	0.0001301
					MD02G1150700	MD00G1203600	MD00G1081300	MD00G1081300		MD00G1081300	MD01G1121900	MD00G1203600	MD00G1081300		MD02G1150700	10.2525	12.1875	5.2825	15.9425	5.3975	7.4375		MD02G1150100	3.63692	5.196e-09	3.38465	1.438e-08	3.67415	2.82e-10	1.76051	0.0545061	2.61077	3.189e-05	1.54194	0.0833901
					MD02G1153600	MD00G1203700	MD00G1081500	MD00G1081500		MD00G1081500	MD01G1123200	MD00G1203700	MD00G1081500		MD02G1153600	1.265	0.8075	0.275	0.1675	0.255	0.085		MD02G1150700	-3.33959	1.642e-07	-2.59585	2.113e-05	-5.81466	6.749e-17	-2.29237	0.001268	-6.54475	1.517e-17	-4.93623	1.118e-13
					MD02G1155000	MD00G1204100	MD00G1082200	MD00G1082200		MD00G1082200	MD01G1124200	MD00G1204100	MD00G1082200		MD02G1155000	12.6575	19.335	11.7825	6.085	8.14	5.08		MD02G1153600	7.64352	0.0003129	5.21826	0.001944	1.83262	0.293703	-1.08474	0.954994	1.47336	0.593051	-2.02376	0.313919
					MD02G1155400	MD00G1204600	MD00G1082400	MD00G1082400		MD00G1082400	MD01G1125700	MD00G1204600	MD00G1082400		MD02G1155400	0.595	7.9725	45.345	1.12	2.6075	11.3275		MD02G1155000	3.00104	4.426e-19	4.96267	1.228e-41	3.14382	7.138e-22	1.36943	0.0647964	1.88993	1.544e-06	1.13989	0.405565
					MD02G1159700	MD00G1205200	MD00G1082900	MD00G1082900		MD00G1082900	MD01G1133700	MD00G1206800	MD00G1082900		MD02G1159700	1.035	0.91	0.26	1.025	0.68	0.8475		MD02G1155400	-2.3533	0.0006993	6.14215	2.983e-25	36.2245	7.948e-101	-1.32356	0.397119	1.80873	0.004817	7.61162	1.12e-31
					MD02G1161400	MD00G1207400	MD00G1083000	MD00G1083000		MD00G1083000	MD01G1134500	MD00G1207400	MD00G1083000		MD02G1161400	8.5925	10.2975	10.9275	4.595	9.3775	5.815		MD02G1159700	2.59825	0.0002332	2.46451	0.0001763	-1.37528	0.239895	2.40085	0.001279	1.63941	0.0721473	1.96171	0.006328
					MD02G1161600	MD00G1220800	MD00G1083500	MD00G1083500		MD00G1083500	MD01G1136800	MD00G1207500	MD00G1083500		MD02G1161600	0.2525	0.2925	0.1575	0.27	0.39	0.2475		MD02G1161400	4.53282	1.244e-18	5.88066	1.916e-26	6.41796	1.238e-29	2.27825	3.502e-05	4.8111	8.942e-20	2.87747	1.37e-09
					MD02G1164300	MD00G1221100	MD00G1083700	MD00G1083700		MD00G1083700	MD01G1139700	MD00G1208300	MD00G1083700		MD02G1164300	13.095	21.3375	18.1575	7.5575	8.09	12.575		MD02G1161600	3.45786	0.0336666	4.19414	0.002539	2.3991	0.0735778	3.43724	0.0343418	4.98445	0.0007348	3.15635	0.018195
					MD02G1164400	MD01G1000200	MD00G1083800	MD00G1083800		MD00G1083800	MD01G1139800	MD00G1214200	MD00G1083800		MD02G1164400	8.0975	14.0825	6.7325	4.3625	3.705	5.2375		MD02G1164300	2.49541	5.128e-23	4.38665	1.35e-61	3.8497	1.554e-51	1.34954	0.0123169	1.49344	9.548e-05	2.24209	1.765e-18
					MD02G1164500	MD01G1004300	MD00G1083900	MD00G1083900		MD00G1083900	MD01G1143100	MD00G1214400	MD00G1083900		MD02G1164500	12.3375	29.555	12.7125	6.4075	12.8875	9.625		MD02G1164400	2.40073	3.656e-12	4.50409	3.814e-37	2.22025	3.221e-11	1.21174	0.334843	1.0622	0.744259	1.45189	0.005245
					MD02G1164900	MD01G1005800	MD00G1084300	MD00G1084300		MD00G1084300	MD01G1143400	MD00G1215200	MD00G1084300		MD02G1164900	0.485	1.165	2.45	0.1725	0.1125	0.3225		MD02G1164500	2.72541	2.965e-09	7.0596	6.767e-37	3.13237	3.282e-13	1.33065	0.260936	2.76938	1.404e-09	1.98948	4.565e-05
					MD02G1165800	MD01G1005900	MD00G1084400	MD00G1084400		MD00G1084400	MD01G1143600	MD00G1220400	MD00G1084400		MD02G1165800	11.395	18.735	3.215	4.24	2.805	2.43		MD02G1164900	3.87494	0.001743	9.94695	4.634e-11	21.6615	1.055e-20	1.32785	0.738088	-1.18478	0.804038	2.41212	0.0367269
					MD02G1166700	MD01G1007800	MD00G1085000	MD00G1085000		MD00G1085000	MD01G1144200	MD00G1221100	MD00G1085000		MD02G1166700	2.4625	4.0825	4.2875	1.5475	2.22	2.5125		MD02G1165800	3.71152	5.538e-20	6.62867	7.274e-43	1.17325	0.347206	1.30258	0.239832	-1.1236	0.5783	-1.33831	0.0943001
					MD02G1167500	MD01G1008200	MD00G1085200	MD00G1085200		MD00G1085200	MD01G1144500	MD00G1221400	MD00G1085200		MD02G1167500	0.075	0.095	0.075	0.06	0.0775	0.0575		MD02G1166700	2.38891	4.49e-08	4.26673	7.139e-24	4.6545	2.006e-27	1.42254	0.105303	2.09109	5.184e-06	2.29325	4.877e-08
					MD02G1173600	MD01G1009700	MD00G1085600	MD00G1085600		MD00G1085600	MD01G1146100	MD01G1000200	MD00G1085600		MD02G1173600	15.8325	27.725	51.505	2.2375	2.74	102.207		MD02G1167500	3.33034	0.0263049	4.5116	0.0005461	3.67855	0.001897	2.62064	0.107201	3.42223	0.008816	2.39326	0.0716707
					MD02G1178100	MD01G1013500	MD00G1085800	MD00G1085800		MD00G1085800	MD01G1146200	MD01G1005300	MD00G1085800		MD02G1178100	42.0775	45	23.99	8.5	6.66	16.5425		MD02G1173600	36.465	1.063e-84	69.5828	2.182e-119	133.196	1.861e-159	4.89279	4.405e-14	6.15946	1.419e-19	221.843	6.596e-194
					MD02G1178600	MD01G1015600	MD00G1086800	MD00G1086800		MD00G1086800	MD01G1147300	MD01G1010900	MD00G1086800		MD02G1178600	0.114935	0.1125	6.32	0.1625	0.1325	1.365		MD02G1178100	12.3709	2.358e-119	14.2318	7.349e-134	7.86661	1.326e-80	2.34599	2.602e-12	1.89793	2.144e-07	4.55408	5.925e-43
					MD02G1181800	MD01G1015700	MD00G1087900	MD00G1087900		MD00G1087900	MD01G1148800	MD01G1011800	MD00G1087900		MD02G1181800	6.0075	3.0425	1.5175	6.975	3.43	1.06		MD02G1178600	-2.63716	0.0179563	-2.45616	0.0115436	23.5787	4.442e-33	-1.93621	0.135609	-2.28137	0.0223257	4.28144	2.753e-07
					MD02G1185000	MD01G1016100	MD00G1088100	MD00G1088100		MD00G1088100	MD01G1149300	MD01G1012000	MD00G1088100		MD02G1185000	0.136408	0.845	1.35	0.0084075	0.1	0.6125		MD02G1181800	-2.93123	1.35e-05	-5.36954	1.321e-12	-10.2984	9.211e-21	-2.69986	0.000107	-5.28093	3.669e-12	-17.4831	6.151e-26
					MD02G1187200	MD01G1017100	MD00G1088300	MD00G1088300		MD00G1088300	MD01G1151000	MD01G1015700	MD00G1088300		MD02G1187200	80.625	110.002	50.9475	54.225	62.69	46.9175		MD02G1185000	14.9768	0.0001046	102.753	1.213e-14	171.194	1.778e-18	1.16206	0.937259	11.2909	0.0003822	65.2284	5.421e-12
					MD02G1187300	MD01G1020500	MD00G1088500	MD00G1088500		MD00G1088500	MD01G1151600	MD01G1017000	MD00G1088500		MD02G1187300	1.84	0.925	0.4625	1.0975	1.8075	0.6475		MD02G1187200	2.24349	4.805e-17	3.3009	3.516e-38	1.58139	1.408e-06	1.41832	0.002853	1.6963	2.112e-07	1.22305	0.065358
					MD02G1188900	MD01G1025400	MD00G1089100	MD00G1089100		MD00G1089100	MD01G1152900	MD01G1017100	MD00G1089100		MD02G1188900	0.0791775	0.0875	0.11	0.0168975	0.025	0.0375		MD02G1187300	2.36967	0.0002844	1.29788	0.344215	-1.50989	0.106221	1.31082	0.463603	2.26518	0.0003301	-1.28845	0.37018
					MD02G1189300	MD01G1025500	MD00G1090300	MD00G1090300		MD00G1090300	MD01G1153100	MD01G1017800	MD00G1090300		MD02G1189300	8.55	8.805	4.16	4.3675	5.6325	4.14		MD02G1188900	11.7447	0.007792	14.2005	0.0008536	18.1143	8.827e-05	2.41723	0.54526	3.63944	0.185472	5.36646	0.0511696
					MD02G1194000	MD01G1026400	MD00G1090500	MD00G1090500		MD00G1090500	MD01G1153400	MD01G1019500	MD00G1090500		MD02G1194000	12.7225	25.7925	8.79	5.4075	4.925	2.3925		MD02G1189300	2.25975	5.008e-07	2.50195	1.745e-09	1.21889	0.257409	1.07566	0.835222	1.4316	0.0479451	1.02183	0.939882
					MD02G1205700	MD01G1027200	MD00G1090600	MD00G1090600		MD00G1090600	MD01G1153600	MD01G1023400	MD00G1090600		MD02G1205700	97.995	122.662	159.37	24.9925	32.3425	53.1025		MD02G1194000	4.52357	2.425e-29	9.86541	7.166e-70	3.47486	9.609e-21	1.79948	0.0003861	1.6902	0.0008181	-1.2588	0.195268
					MD02G1209700	MD01G1027700	MD00G1091800	MD00G1091800		MD00G1091800	MD01G1154500	MD01G1024400	MD00G1091800		MD02G1209700	159.82	178.09	100.442	287.418	320.772	276.865		MD02G1205700	5.0486	1.662e-68	6.82757	1.618e-97	9.13274	5.798e-130	1.20771	0.203958	1.61207	6.22e-06	2.55878	4.415e-23
					MD02G1220700	MD01G1027900	MD00G1092500	MD00G1092500		MD00G1092500	MD01G1154600	MD01G1025400	MD00G1092500		MD02G1220700	0.46	1.555	1.345	2.185	3.7675	4.7075		MD02G1209700	-2.87587	1.418e-05	-2.39536	0.0001684	-4.03293	8.756e-11	-1.68292	0.0898722	-1.46128	0.165121	-1.75425	0.020562
					MD02G1237300	MD01G1028100	MD00G1092800	MD00G1092800		MD00G1092800	MD01G1155800	MD01G1025500	MD00G1092800		MD02G1237300	0.205	0.2725	0.11	0.16	0.36	0.1675		MD02G1220700	-6.55542	0.00603	-1.80127	0.357576	-2.01675	0.210528	-1.47443	0.694445	1.19336	0.815827	1.45808	0.558483
					MD02G1245700	MD01G1028200	MD00G1092900	MD00G1092900		MD00G1092900	MD01G1157200	MD01G1025800	MD00G1092900		MD02G1245700	0.3	0.2025	0.2325	0.565	0.3675	0.48		MD02G1237300	136.404	0.0199029	189.604	0.003124	81.6425	0.009091	102.396	0.0324687	233.974	0.003078	103.282	0.0094
					MD02G1247200	MD01G1028500	MD00G1094100	MD00G1094100		MD00G1094100	MD01G1157900	MD01G1027200	MD00G1094100		MD02G1247200	4.185	10.225	9.6175	1.435	2.3075	8		MD02G1245700	-2.34122	0.041341	-3.21638	0.001234	-2.6844	0.002525	-1.31652	0.610602	-1.98867	0.0544279	-1.54919	0.211721
					MD02G1248500	MD01G1030600	MD00G1095100	MD00G1095100		MD00G1095100	MD01G1158900	MD01G1027900	MD00G1095100		MD02G1248500	0.4375	0.0425	0.3275	0.02	0.0575	0.195		MD02G1247200	3.55132	5.342e-09	9.4537	1.529e-29	9.26096	1.833e-29	1.16382	0.725781	1.93164	0.005486	6.45998	2.2e-20
					MD02G1259000	MD01G1032000	MD00G1095900	MD00G1095900		MD00G1095900	MD01G1159400	MD01G1028500	MD00G1095900		MD02G1259000	0.305	0.14	0.0775	0.11	0.1225	0.1325		MD02G1248500	18.9824	0.004159	2.16358	0.531891	16.6032	0.0009983	-1.00646	0.997725	2.59642	0.430223	8.37373	0.0246843
					MD02G1259300	MD01G1032700	MD00G1096000	MD00G1096000		MD00G1096000	MD01G1159800	MD01G1030600	MD00G1096000		MD02G1259300	34.1725	32.1025	16.0275	18.6275	18.5925	12.1425		MD02G1259000	2.94714	0.009325	1.45081	0.400369	-1.17356	0.721438	1.00877	0.994608	1.14782	0.795686	1.18404	0.723916
					MD02G1260200	MD01G1033600	MD00G1096900	MD00G1096900		MD00G1096900	MD01G1160000	MD01G1032400	MD00G1096900		MD02G1260200	0.215	0.615	0.2625	0.16	0.265	0.1775		MD02G1259300	2.25719	4.905e-10	2.27652	7.16e-11	1.16545	0.280377	1.14084	0.565467	1.17945	0.314178	-1.34648	0.0354871
					MD02G1264800	MD01G1035600	MD00G1097100	MD00G1097100		MD00G1097100	MD01G1163900	MD01G1032700	MD00G1097100		MD02G1264800	17.4375	56.48	22.925	10.405	7.31	21.27		MD02G1260200	2.52895	0.0473435	7.84904	1.931e-10	3.45575	0.0002561	1.77789	0.314435	3.02406	0.003668	1.99826	0.0872269
					MD02G1264900	MD01G1038000	MD00G1098300	MD00G1098300		MD00G1098300	MD01G1164000	MD01G1032800	MD00G1098300		MD02G1264900	10.51	71.1725	38.3225	6.175	9.76	25.785		MD02G1264800	2.42137	2.082e-12	8.52462	9.786e-75	3.56785	5.639e-27	1.36165	0.067436	-1.01161	0.967398	2.77704	3.343e-17
					MD02G1265300	MD01G1038300	MD00G1099800	MD00G1099800		MD00G1099800	MD01G1164300	MD01G1035600	MD00G1099800		MD02G1265300	1.2325	1.46	2.21	1.165	1.3725	1.545		MD02G1264900	2.13742	4.707e-10	15.7478	2.479e-141	8.76089	1.73e-87	1.19064	0.375246	1.94379	8.365e-08	4.952	6.044e-47
					MD02G1270800	MD01G1038900	MD00G1100400	MD00G1100400		MD00G1100400	MD01G1165000	MD01G1036100	MD00G1100400		MD02G1270800	18.765	13.6575	9.2675	7.7	8.025	8.3775		MD02G1265300	2.38228	4.638e-06	3.03368	1.579e-10	4.77276	3.342e-21	2.1234	0.0001862	2.5825	2.201e-07	2.79663	3.288e-09
					MD02G1274000	MD01G1039400	MD00G1101300	MD00G1101300		MD00G1101300	MD01G1165100	MD01G1036900	MD00G1101300		MD02G1274000	1.16	2.515	1.1525	0.645	0.6125	1.4025		MD02G1270800	2.88986	6.141e-26	2.26165	1.16e-15	1.58595	8.082e-06	1.11031	0.590503	1.19451	0.172917	1.20188	0.132831
					MD02G1274800	MD01G1039700	MD00G1101400	MD00G1101400		MD00G1101400	MD01G1166700	MD01G1037200	MD00G1101400		MD02G1274800	0.03	0.035	0.03715	0.05	0.0275	0.025		MD02G1274000	2.29256	3.447e-06	5.34479	5.603e-27	2.52678	7.68e-09	1.19977	0.552029	1.17109	0.49506	2.58934	7.033e-09
					MD02G1276300	MD01G1040300	MD00G1101700	MD00G1101700		MD00G1101700	MD01G1167900	MD01G1038000	MD00G1101700		MD02G1276300	1.42	1.855	0.7725	0.4375	0.38	0.1925		MD02G1274800	-3.31043	0.003293	-2.53388	0.0103878	-2.25973	0.0135955	-2.10409	0.0886888	-3.40835	0.0009501	-4.51975	3.961e-05
					MD02G1282900	MD01G1040400	MD00G1101900	MD00G1101900		MD00G1101900	MD01G1168500	MD01G1038300	MD00G1101900		MD02G1282900	0.0225	0.0675	0	0.005	0.0775	0.0125		MD02G1276300	11.441	5.939e-09	15.9416	2.793e-12	6.81359	1.717e-06	3.25658	0.0329055	2.88719	0.0313421	1.4447	0.530329
					MD02G1305800	MD01G1041500	MD00G1102100	MD00G1102100		MD00G1102100	MD01G1168600	MD01G1039700	MD00G1102100		MD02G1305800	1.55	2.36	3.695	1.1825	1.2225	1.155		MD02G1282900	-14.0104	0.004285	-4.53041	0.0466839	-136.57	0.002316	-51.835	0.002099	-4.19308	0.0656347	-22.8602	0.0003204
					MD02G1306400	MD01G1041900	MD00G1102200	MD00G1102200		MD00G1102200	MD01G1169000	MD01G1040300	MD00G1102200		MD02G1306400	1.775	1.7225	2.2675	2.7925	1.6925	2.675		MD02G1305800	3.05691	2.862e-06	5.01233	6.867e-14	8.0407	8.19e-24	2.17285	0.004601	2.31543	0.0006017	2.11138	0.001563
					MD02G1307300	MD01G1042500	MD00G1102500	MD00G1102500		MD00G1102500	MD01G1169800	MD01G1040400	MD00G1102500		MD02G1307300	2.37	1.655	2.0825	0.265	0.29	0.96		MD02G1306400	-2.00048	0.001945	-1.89846	0.001559	-1.40413	0.0868211	-1.35246	0.299224	-2.15134	0.000204	-1.40742	0.110207
					MD02G1314600	MD01G1042800	MD00G1102700	MD00G1102700		MD00G1102700	MD01G1170000	MD01G1040700	MD00G1102700		MD02G1314600	136.38	175.168	125.675	58.395	27.19	110.21		MD02G1307300	10.3239	1.285e-07	7.7835	2.045e-06	10.2542	1.101e-08	1.1266	0.922479	1.28712	0.714298	3.9729	0.002617
					MD02G1317300	MD01G1043100	MD00G1103800	MD00G1103800		MD00G1103800	MD01G1170500	MD01G1040800	MD00G1103800		MD02G1317300	1.6275	12.3525	12.1125	0.385	1.145	7.4675		MD02G1314600	8.25811	2.716e-80	11.5067	1.994e-108	8.50589	1.848e-83	3.3292	2.895e-24	1.60278	0.0002914	6.26384	9.442e-61
					MD02G1318100	MD01G1043300	MD00G1103900	MD00G1103900		MD00G1103900	MD01G1171500	MD01G1041900	MD00G1103900		MD02G1318100	0.1875	0.1325	1.1075	0.0275	0.0375	0.4125		MD02G1317300	2.53457	0.00216	20.9216	5.935e-40	21.1376	1.238e-40	-1.74523	0.229947	1.76661	0.0657635	10.9336	1.778e-24
					MD02G1319500	MD01G1046200	MD00G1104200	MD00G1104200		MD00G1104200	MD01G1171600	MD01G1042500	MD00G1104200		MD02G1319500	9.305	63.225	155.6	0.9475	3.48	59.415		MD02G1318100	19.1675	0.004038	15.1564	0.003156	131.846	2.122e-09	3.22065	0.448456	3.96691	0.220563	41.2374	1.722e-05
					MD02G1319600	MD01G1046700	MD00G1104500	MD00G1104500		MD00G1104500	MD01G1171700	MD01G1042800	MD00G1104500		MD02G1319600	0.31	0.3975	0.3725	0.6575	0.52	0.8525		MD02G1319500	13.282	3.293e-17	100.003	2.25e-57	254.092	2.785e-83	1.31056	0.699399	4.93865	1.975e-06	81.1731	5.118e-52
					MD03G1005600	MD01G1047200	MD00G1104600	MD00G1104600		MD00G1104600	MD01G1172100	MD01G1045500	MD00G1104600		MD03G1005600	0.125	0.8525	2.1925	0.0325	0.26	1.0625		MD02G1319600	-3.5664	0.003774	-2.63563	0.0112913	-2.66556	0.005052	-1.82304	0.195169	-2.1211	0.0433685	-1.41035	0.349142
					MD03G1014200	MD01G1047400	MD00G1104700	MD00G1104700		MD00G1104700	MD01G1176000	MD01G1045800	MD00G1104700		MD03G1014200	0.1575	0.3675	9.4925	0.2225	1.415	3.21		MD03G1005600	4.08561	0.0216215	29.8351	3.454e-14	80.7366	3.953e-24	1.00237	0.998467	8.47132	1.733e-05	32.9395	5.009e-15
					MD03G1019900	MD01G1047600	MD00G1105300	MD00G1105300		MD00G1105300	MD01G1177000	MD01G1047200	MD00G1105300		MD03G1019900	1.745	1.96	14.2075	1.5275	1.18	4.1625		MD03G1014200	-8.37347	0.0273423	-3.14766	0.186844	8.20478	0.003596	-6.03504	0.0724732	1.06109	0.971451	2.33639	0.333361
					MD03G1020000	MD01G1048600	MD00G1106800	MD00G1106800		MD00G1106800	MD01G1178300	MD01G1047400	MD00G1106800		MD03G1020000	2.005	2.5975	18.61	1.765	1.46	5.33		MD03G1019900	3.531	0.0005423	4.36645	5.494e-06	32.692	9.618e-33	2.97391	0.005337	2.35655	0.0201674	8.06267	1.109e-11
					MD03G1020200	MD01G1049600	MD00G1106900	MD00G1106900		MD00G1106900	MD01G1182300	MD01G1047600	MD00G1106900		MD03G1020200	1.6575	1.3125	11.595	0.9475	1.2325	2.2525		MD03G1020000	3.08061	0.001691	4.40798	1.491e-06	32.531	2.331e-35	2.60933	0.0129996	2.21111	0.0253563	7.84561	2.466e-12
					MD03G1024400	MD01G1050000	MD00G1107000	MD00G1107000		MD00G1107000	MD01G1183300	MD01G1048900	MD00G1107000		MD03G1024400	1.3	0.96	0.725	1.45	1.3125	1.295		MD03G1020200	5.54178	9.533e-06	4.92071	1.467e-05	44.5193	1.849e-30	3.08177	0.0135906	4.12633	0.000268	7.29544	1.797e-08
					MD03G1025400	MD01G1050100	MD00G1107100	MD00G1107100		MD00G1107100	MD01G1184900	MD01G1049300	MD00G1107100		MD03G1025400	0.365	0.2525	0.145	0.3325	0.3775	0.265		MD03G1024400	2.15514	2.516e-06	1.70965	0.00114	1.33745	0.0807122	2.25912	7.895e-07	2.09656	4.029e-06	2.01041	6.172e-06
					MD03G1026600	MD01G1050600	MD00G1107300	MD00G1107300		MD00G1107300	MD01G1185900	MD01G1049600	MD00G1107300		MD03G1026600	4.9275	6.2125	2.265	3.66	3.5975	3.475		MD03G1025400	-2.36308	0.0233659	-3.05513	0.0007577	-5.29644	8.431e-07	-2.77043	0.005984	-2.32248	0.0108592	-3.51501	8.753e-05
					MD03G1030000	MD01G1050800	MD00G1107800	MD00G1107800		MD00G1107800	MD01G1186200	MD01G1050000	MD00G1107800		MD03G1030000	0.1025	0.065	0.57	0.1	0.07	0.2825		MD03G1026600	2.0709	1.943e-07	2.80461	1.06e-15	1.05962	0.732911	1.44423	0.0362351	1.46754	0.0112704	1.36069	0.0373882
					MD03G1044600	MD01G1052800	MD00G1108900	MD00G1108900		MD00G1108900	MD01G1189200	MD01G1050600	MD00G1108900		MD03G1044600	0.165	0.0675	1.13	0.04	0.1825	0.52		MD03G1030000	3.74224	0.0295085	2.38391	0.128211	22.391	2.702e-13	3.41031	0.0494796	2.37152	0.139135	9.29947	8.732e-07
					MD03G1047800	MD01G1053500	MD00G1109200	MD00G1109200		MD00G1109200	MD01G1190100	MD01G1051000	MD00G1109200		MD03G1047800	0.3825	0.4325	1.21	0.2225	0.2875	0.29		MD03G1044600	6.08457	0.0414494	2.87464	0.204445	47.9398	8.649e-10	1.51701	0.783245	6.70843	0.0117113	18.5589	1.298e-05
					MD03G1048800	MD01G1053600	MD00G1109300	MD00G1109300		MD00G1109300	MD01G1190500	MD01G1052400	MD00G1109300		MD03G1048800	0.24	0.1775	2.9375	0.1625	0.1525	0.395		MD03G1047800	4.74391	0.0002988	5.70696	6.713e-06	16.6763	7.674e-16	2.58873	0.0780034	3.54717	0.003009	3.35901	0.003029
					MD03G1049900	MD01G1058400	MD00G1109900	MD00G1109900		MD00G1109900	MD01G1190800	MD01G1052700	MD00G1109900		MD03G1049900	7.595	16.355	51.915	8.4425	7.1525	34.4825		MD03G1048800	3.71882	5.688e-07	2.95855	3.117e-05	49.9004	1.465e-69	2.37593	0.005286	2.20223	0.00554	5.67383	2.846e-13
					MD03G1051400	MD01G1058500	MD00G1111400	MD00G1111400		MD00G1111400	MD01G1191900	MD01G1052800	MD00G1111400		MD03G1051400	0.4575	0.435	0.34	0.0825	0.085	0.3275		MD03G1049900	2.18879	3.694e-07	5.03084	1.881e-32	16.5528	4.869e-100	2.27235	1.667e-07	1.98897	9.038e-06	9.24927	4.297e-62
					MD03G1058400	MD01G1059300	MD00G1111500	MD00G1111500		MD00G1111500	MD01G1193800	MD01G1053200	MD00G1111500		MD03G1058400	4.945	4.355	4.3225	6.2425	3.4	4.5975		MD03G1051400	3.8003	0.0006672	3.84199	0.00016	3.08504	0.001031	-1.53289	0.530456	-1.48947	0.432322	2.49374	0.0144938
					MD03G1060100	MD01G1059600	MD00G1111600	MD00G1111600		MD00G1111600	MD01G1194700	MD01G1053500	MD00G1111600		MD03G1060100	0.3025	2.09	1.065	0.0275	0.0325	0.2775		MD03G1058400	2.20461	7.616e-07	2.08585	1.626e-06	2.14946	1.692e-07	2.6134	1.153e-09	1.4692	0.0273357	1.91577	2.4e-05
					MD03G1063600	MD01G1059700	MD00G1111900	MD00G1111900		MD00G1111900	MD01G1195100	MD01G1055000	MD00G1111900		MD03G1063600	0.53	0.69	0.6025	0.43	0.415	1.2		MD03G1060100	6.07362	0.0181584	46.7698	1.647e-11	24.5152	1.391e-08	-1.62674	0.772484	-1.34712	0.79721	5.36954	0.009701
					MD03G1065400	MD01G1059900	MD00G1112200	MD00G1112200		MD00G1112200	MD01G1195200	MD01G1055600	MD00G1112200		MD03G1065400	2.2	4.55	12.775	0.6225	0.8925	5.71		MD03G1063600	-2.05534	0.0156189	-1.46803	0.162303	-1.61626	0.0476304	-2.67572	0.0004831	-2.66859	0.0001688	1.0332	0.933978
					MD03G1065600	MD01G1060500	MD00G1112500	MD00G1112500		MD00G1112500	MD01G1196100	MD01G1056900	MD00G1112500		MD03G1065600	93.57	163.863	58.4275	17.315	14.735	9.7075		MD03G1065400	2.73344	1.488e-06	6.05677	1.435e-22	17.5996	1.449e-58	-1.38788	0.341486	1.05779	0.86623	6.62362	5.834e-25
					MD03G1066600	MD01G1061800	MD00G1113100	MD00G1113100		MD00G1113100	MD01G1196800	MD01G1057300	MD00G1113100		MD03G1066600	0.0325	0.07	0.145	0.1575	0.315	0.17		MD03G1065600	37.2072	8.586e-167	70.358	1.226e-231	25.9607	5.158e-136	6.47255	8.691e-42	5.68921	7.809e-37	3.61758	4.83e-21
					MD03G1085000	MD01G1062000	MD00G1114000	MD00G1114000		MD00G1114000	MD01G1198500	MD01G1057400	MD00G1114000		MD03G1085000	0.065	0.045	5.2075	0.08	0.1075	1.2		MD03G1066600	-4.72125	0.0132008	-2.02058	0.162167	1.00806	0.984408	-1.10394	0.916787	1.88965	0.146764	-1.00714	0.988968
					MD03G1087100	MD01G1062500	MD00G1114200	MD00G1114200		MD00G1114200	MD01G1198800	MD01G1059600	MD00G1114200		MD03G1087100	45.8975	52.245	36.42	7.505	5.7225	22.31		MD03G1085000	-3.27116	0.0246321	-3.96713	0.003019	28.2123	1.334e-24	-2.73037	0.061282	-1.97217	0.144208	5.45674	1.2e-06
					MD03G1091900	MD01G1063400	MD00G1114700	MD00G1114700		MD00G1114700	MD01G1202600	MD01G1059700	MD00G1114700		MD03G1091900	0.3575	0.015	0.4175	0.015	0.12	0.09		MD03G1087100	16.6546	7.542e-113	20.498	5.519e-131	14.7864	3.689e-104	2.56565	3.136e-11	2.01974	1.122e-06	7.59948	3.214e-58
					MD03G1094200	MD01G1063700	MD00G1115300	MD00G1115300		MD00G1115300	MD01G1204100	MD01G1062000	MD00G1115300		MD03G1094200	0.1575	0.1425	0.39	0.355	0.55	0.54		MD03G1091900	11.4716	0.012735	-1.64365	0.708854	15.5779	0.0004041	-1.92148	0.739893	3.90051	0.165981	2.90525	0.273152
					MD03G1094800	MD01G1064600	MD00G1115400	MD00G1115400		MD00G1115400	MD01G1207200	MD01G1062500	MD00G1115400		MD03G1094800	18.825	42.7375	31.8	6.7875	5.545	11.565		MD03G1094200	-2.33852	0.0330686	-2.30891	0.0138892	1.19218	0.592407	-1.08423	0.904865	1.47152	0.259373	1.38686	0.323148
					MD03G1099300	MD01G1066300	MD00G1115500	MD00G1115500		MD00G1115500	MD01G1208200	MD01G1063700	MD00G1115500		MD03G1099300	16.9075	40.875	167.312	1.3925	2.935	20.275		MD03G1094800	5.33784	1.165e-48	13.1071	1.365e-116	10.1	2.282e-94	1.81496	9.296e-06	1.53258	0.00142	3.08395	2.936e-22
					MD03G1099900	MD01G1066900	MD00G1115700	MD00G1115700		MD00G1115700	MD01G1208400	MD01G1064600	MD00G1115700		MD03G1099900	10.53	6.28	1.105	7.77	6.275	2.8375		MD03G1099300	41.009	6.149e-41	108.917	1.266e-66	461.871	2.5e-114	3.26003	0.001373	7.0176	1.859e-10	47.031	1.578e-44
					MD03G1100400	MD01G1068300	MD00G1116300	MD00G1116300		MD00G1116300	MD01G1208700	MD01G1065200	MD00G1116300		MD03G1100400	0.34	14.1675	8.8575	0.285	0.84	1.7675		MD03G1099900	3.22824	2.099e-08	2.07057	0.0006047	-2.66338	2.251e-06	2.21356	0.0007435	1.84608	0.006767	-1.24348	0.387842
					MD03G1101800	MD01G1069700	MD00G1116400	MD00G1116400		MD00G1116400	MD01G1209000	MD01G1065600	MD00G1116400		MD03G1101800	0.37	0.7325	0.2925	0.6825	0.6475	0.695		MD03G1100400	4.0599	9.549e-06	183.958	6.773e-94	118.744	5.984e-79	3.26386	0.0006182	9.8355	2.241e-16	19.9434	3.368e-30
					MD03G1107500	MD01G1071300	MD00G1117000	MD00G1117000		MD00G1117000	MD01G1209100	MD01G1066500	MD00G1117000		MD03G1107500	0.4925	0.3525	0.2975	0.3575	0.17	0.385		MD03G1101800	3.3146	0.0009121	7.12766	1.507e-10	2.976	0.000461	5.88031	1.099e-07	5.72002	6.435e-08	5.91838	8.4e-09
					MD03G1115500	MD01G1072100	MD00G1118600	MD00G1118600		MD00G1118600	MD01G1209200	MD01G1066900	MD00G1118600		MD03G1115500	0.23	0.2125	0.28	0.18	0.18	0.15		MD03G1107500	6.61117	0.006308	5.27844	0.008041	4.58098	0.0100895	4.74591	0.0408694	2.38307	0.258547	5.00503	0.009014
					MD03G1119500	MD01G1072900	MD00G1118800	MD00G1118800		MD00G1118800	MD01G1211600	MD01G1067800	MD00G1118800		MD03G1119500	1.5025	1.025	0.8425	1.9375	2.28	1.235		MD03G1115500	2.3205	0.008507	2.26308	0.003528	3.09755	7.967e-06	1.69007	0.168034	1.73319	0.0762983	1.37269	0.324326
					MD03G1119600	MD01G1073900	MD00G1119400	MD00G1119400		MD00G1119400	MD01G1212900	MD01G1068900	MD00G1119400		MD03G1119600	0.4625	0.2975	0.2825	0.645	0.5675	0.3525		MD03G1119500	-2.33695	0.004215	-3.14383	1.018e-05	-3.68627	1.436e-07	-1.90586	0.0462373	-1.56813	0.124266	-3.00197	1.556e-05
					MD03G1126300	MD01G1075500	MD00G1119900	MD00G1119900		MD00G1119900	MD01G1213300	MD01G1069000	MD00G1119900		MD03G1126300	0.0275	0.09	0.0474175	0.07	0.0575	0.085		MD03G1119600	-2.79085	0.0006292	-3.9888	7.496e-07	-4.03631	1.613e-07	-2.09976	0.0236591	-2.32805	0.002934	-3.88434	5.278e-07
					MD03G1134500	MD01G1075900	MD00G1121100	MD00G1121100		MD00G1121100	MD01G1215300	MD01G1070300	MD00G1121100		MD03G1134500	7.4975	17.6475	10.1325	5.2075	2.63	27.7075		MD03G1126300	-4.80588	0.018407	-1.36696	0.607257	-2.37763	0.0824934	-2.09529	0.304134	-2.50465	0.102079	-1.71163	0.326656
					MD03G1134800	MD01G1076200	MD00G1122000	MD00G1122000		MD00G1122000	MD01G1216900	MD01G1070400	MD00G1122000		MD03G1134800	6.59	10.6175	54.1475	4.215	5.9725	36.4225		MD03G1134500	2.18393	1.383e-11	5.55064	1.792e-57	3.2895	2.649e-28	1.42429	0.0140881	-1.34647	0.025088	7.54848	1.683e-79
					MD03G1137600	MD01G1077700	MD00G1123000	MD00G1123000		MD00G1123000	MD01G1217900	MD01G1071000	MD00G1123000		MD03G1137600	0.0148	0.03	0.002335	0.0475	0.27	0.0475		MD03G1134800	2.38484	1.008e-07	4.16234	7e-22	22.0041	4.182e-104	1.44556	0.0896249	2.11821	5.394e-06	12.4578	1.059e-68
					MD03G1144700	MD01G1078000	MD00G1123600	MD00G1123600		MD00G1123600	MD01G1218900	MD01G1071300	MD00G1123600		MD03G1144700	0.2825	5.93	11.9925	0.0625	1.0125	2.105		MD03G1137600	-18.9158	1.727e-07	-8.70822	2.022e-06	-75.3216	2.014e-06	-7.01919	2.803e-05	-1.1942	0.719786	-7.03495	2.806e-06
					MD03G1148500	MD01G1078400	MD00G1124700	MD00G1124700		MD00G1124700	MD01G1222100	MD01G1071900	MD00G1124700		MD03G1148500	5.45	76.6525	17.53	0.6125	4	8.945		MD03G1144700	3.04322	0.006138	68.3863	3.186e-48	143.862	3.785e-67	-1.47678	0.616411	10.5719	7.442e-14	21.2662	6.577e-25
					MD03G1150200	MD01G1079600	MD00G1124800	MD00G1124800		MD00G1124800	MD01G1225400	MD01G1072000	MD00G1124800		MD03G1150200	1.81	1.2525	1.8225	0.72	0.9875	2.7525		MD03G1148500	13.0901	3.199e-35	201.686	1.1e-155	47.7081	1.48e-82	1.40103	0.394604	9.47007	5.399e-26	20.4425	1.43e-49
					MD03G1152000	MD01G1080800	MD00G1125200	MD00G1125200		MD00G1125200	MD01G1225700	MD01G1072100	MD00G1125200		MD03G1152000	1.475	1.89	2.06	0.3725	0.37	2.615		MD03G1150200	4.09806	7.811e-06	3.06098	0.0003022	4.52903	8.645e-08	1.52114	0.405874	2.13856	0.0267582	5.75873	8.814e-10
					MD03G1152100	MD01G1082700	MD00G1125300	MD00G1125300		MD00G1125300	MD01G1226700	MD01G1072300	MD00G1125300		MD03G1152100	170.355	94.1075	29.1875	19.285	13.1575	54.0225		MD03G1152000	8.54087	1.431e-08	11.8919	3.502e-12	13.36	6.092e-14	2.03137	0.234817	2.05644	0.131455	14.1683	4.416e-14
					MD03G1156200	MD01G1083900	MD00G1125800	MD00G1125800		MD00G1125800	MD01G1229100	MD01G1072900	MD00G1125800		MD03G1156200	0.145	0.095	0.025	0.1125	0.0675	0.025		MD03G1152100	38.5317	1.734e-139	22.9571	3.462e-103	7.37269	3.868e-42	4.09627	3.241e-19	2.89947	2.906e-11	11.4376	5.448e-62
					MD03G1182300	MD01G1085400	MD00G1125900	MD00G1125900		MD00G1125900	MD01G1230700	MD01G1073800	MD00G1125900		MD03G1182300	0.2325	0.17	0.1875	0.3825	0.2625	0.34		MD03G1156200	4.3467	0.0120209	3.05916	0.0407686	-1.17985	0.835513	3.17315	0.0777603	1.95531	0.291947	-1.35703	0.701548
					MD03G1185700	MD01G1085500	MD00G1126000	MD00G1126000		MD00G1126000	MD01G1231300	MD01G1074700	MD00G1126000		MD03G1185700	128.975	56.1175	25.0825	21.6425	11.6125	24.125		MD03G1182300	-2.3915	0.008715	-3.12971	0.0001298	-2.6878	0.0003164	-1.58245	0.235646	-2.21601	0.00766	-1.77088	0.0472135
					MD03G1191600	MD01G1085900	MD00G1127200	MD00G1127200		MD00G1127200	MD01G1232800	MD01G1075900	MD00G1127200		MD03G1191600	0.115	0.0475	0.0725	0.2025	0.0575	0.195		MD03G1185700	16.0192	2.924e-107	7.51923	1.484e-56	3.48238	6.665e-22	2.52964	9.135e-11	1.39849	0.0384604	2.80526	1.032e-14
					MD03G1193400	MD01G1086900	MD00G1127400	MD00G1127400		MD00G1127400	MD01G1233000	MD01G1077200	MD00G1127400		MD03G1193400	0.2425	0.145	0.0425	0.1925	0.245	0.0825		MD03G1191600	-2.97221	0.0174912	-6.48233	1.718e-05	-4.25437	0.0001422	-1.79397	0.26599	-6.02613	2.554e-05	-1.84454	0.12017
					MD03G1194500	MD01G1087400	MD00G1127500	MD00G1127500		MD00G1127500	MD01G1234700	MD01G1078000	MD00G1127500		MD03G1194500	0.1	0.5075	7.1275	0.135	0.11	0.29		MD03G1193400	2.97555	0.0293146	1.99872	0.141187	-1.61989	0.368168	2.21045	0.162698	2.88019	0.0156884	-1.0348	0.971831
					MD03G1194600	MD01G1087800	MD00G1128000	MD00G1128000		MD00G1128000	MD01G1235900	MD01G1079600	MD00G1128000		MD03G1194600	0.26	0.8775	12.15	0.2225	0.2025	0.64		MD03G1194500	-3.20984	0.008797	1.65492	0.11446	23.9239	1.287e-41	-2.58551	0.0327493	-3.11703	0.003581	-1.21204	0.619487
					MD03G1198100	MD01G1088100	MD00G1128300	MD00G1128300		MD00G1128300	MD02G1000500	MD01G1080100	MD00G1128300		MD03G1198100	0.28	0.495	0.36	0.22	0.2375	0.17		MD03G1194600	-2.78164	0.001476	1.30509	0.369672	18.5552	2.104e-45	-3.45997	0.0001527	-3.81579	1.33e-05	-1.21113	0.540358
					MD03G1198700	MD01G1088400	MD00G1128400	MD00G1128400		MD00G1128400	MD02G1001300	MD01G1082200	MD00G1128400		MD03G1198700	0.4425	2.915	0.445	0.3375	0.75	0.125		MD03G1198100	2.48556	3.33e-06	4.72452	2.08e-19	3.5624	1.676e-13	1.82453	0.008831	2.04745	0.0003204	1.3983	0.119814
					MD03G1205900	MD01G1089300	MD00G1128500	MD00G1128500		MD00G1128500	MD02G1001900	MD01G1083500	MD00G1128500		MD03G1205900	73.34	248.468	99.6725	21.195	20.2625	26.425		MD03G1198700	2.43972	0.0244339	17.3573	3.59e-24	2.76757	0.0008986	1.78078	0.217992	4.04367	1.293e-05	-1.51273	0.334712
					MD03G1216800	MD01G1089600	MD00G1129400	MD00G1129400		MD00G1129400	MD02G1009200	MD01G1084700	MD00G1129400		MD03G1216800	0.2775	0.0725	0.055	0.14	0.1075	0.145		MD03G1205900	10.5501	3.086e-65	38.9407	1.504e-159	16.1879	2.215e-92	2.90045	3.186e-12	2.8662	1.854e-12	3.5998	2.149e-19
					MD03G1218400	MD01G1094500	MD00G1129500	MD00G1129500		MD00G1129500	MD02G1010800	MD01G1085400	MD00G1129500		MD03G1218400	0.4925	0.335	0.195	0.135	0.1225	0.1925		MD03G1216800	2.47441	0.0403159	-1.39941	0.541884	-1.74407	0.246886	1.17129	0.846964	-1.0555	0.940151	1.19291	0.722314
					MD03G1221200	MD01G1096100	MD00G1129600	MD00G1129600		MD00G1129600	MD02G1021400	MD01G1085900	MD00G1129600		MD03G1221200	0.0125	0.1375	0.05	0.115	0.1125	0.0525		MD03G1218400	2.99765	0.0148604	2.14929	0.0629121	1.27273	0.578858	-1.35943	0.671621	-1.41149	0.498463	1.06062	0.92598
					MD03G1221700	MD01G1096400	MD00G1129900	MD00G1129900		MD00G1129900	MD02G1022400	MD01G1086800	MD00G1129900		MD03G1221700	0.315	2.8575	16.3325	0.6825	1.0025	4.8875		MD03G1221200	-12.6565	0.006595	-1.34916	0.603751	-3.45459	0.0176133	-1.82325	0.404348	-1.87948	0.248631	-3.97247	0.0125049
					MD03G1222700	MD01G1096600	MD00G1130200	MD00G1130200		MD00G1130200	MD02G1027600	MD01G1086900	MD00G1130200		MD03G1222700	43.79	93.245	196.678	25.05	15.06	89.9325		MD03G1221700	-2.03193	0.00278	4.81413	5.143e-19	28.7211	3.482e-87	1.01144	0.988793	1.53352	0.0489042	7.21939	5.766e-30
					MD03G1225200	MD01G1097700	MD00G1130500	MD00G1130500		MD00G1130500	MD02G1027900	MD01G1087400	MD00G1130500		MD03G1225200	1.615	0.955	0.855	1.2525	1.5175	0.975		MD03G1222700	2.73558	1.235e-16	6.29142	7.182e-57	13.6814	5.658e-115	1.46759	0.0129473	-1.09624	0.59267	5.25439	4.395e-46
					MD03G1227500	MD01G1097800	MD00G1130600	MD00G1130600		MD00G1130600	MD02G1028300	MD01G1087800	MD00G1130600		MD03G1227500	0.3175	0.2575	0.1025	0.505	0.7325	0.5325		MD03G1225200	3.00818	1.654e-06	1.92699	0.005183	1.76346	0.0104659	2.19707	0.002363	2.7396	1.056e-05	1.69976	0.0257485
					MD03G1231800	MD01G1097900	MD00G1130700	MD00G1130700		MD00G1130700	MD02G1028600	MD01G1088400	MD00G1130700		MD03G1231800	150.403	89.6125	19.205	69.0325	28.875	31.5		MD03G1227500	-3.42945	0.004529	-3.85062	0.0005108	-9.5049	3.045e-08	-2.27405	0.0861123	-1.51376	0.346915	-2.15473	0.0458542
					MD03G1234100	MD01G1101200	MD00G1130900	MD00G1130900		MD00G1130900	MD02G1028800	MD01G1089800	MD00G1130900		MD03G1234100	1.0525	1.0925	0.565	0.2825	0.275	0.6875		MD03G1231800	2.30408	9.007e-05	1.47429	0.0752009	-3.06993	1.728e-09	-1.01367	0.985206	-2.34466	3.475e-05	-2.23174	4.599e-05
					MD03G1240300	MD01G1102200	MD00G1131000	MD00G1131000		MD00G1131000	MD02G1030300	MD01G1089900	MD00G1131000		MD03G1240300	0.32	0.28	0.1575	0.125	0.23	0.1725		MD03G1234100	8.08981	1.84e-13	9.04193	1.421e-15	4.8592	1.601e-08	2.07748	0.0776745	2.04459	0.0419683	4.9173	2.814e-08
					MD03G1240600	MD01G1102500	MD00G1131300	MD00G1131300		MD00G1131300	MD02G1032300	MD01G1092400	MD00G1131300		MD03G1240600	2.5975	16.4875	12.04	1.55	3.945	5.18		MD03G1240300	2.35091	0.0262288	2.18898	0.0193676	1.27433	0.526204	-1.16003	0.843869	1.62203	0.204485	1.16915	0.720475
					MD03G1242400	MD01G1103500	MD00G1133200	MD00G1133200		MD00G1133200	MD02G1033100	MD01G1092500	MD00G1133200		MD03G1242400	39.23	40.3825	60.3725	56.9	44.8525	84.5275		MD03G1240600	2.36169	1.214e-06	16.0818	3.754e-74	12.1836	2.802e-60	1.32797	0.274969	3.48556	4.605e-14	4.41858	5.227e-21
					MD03G1246500	MD01G1104600	MD00G1133400	MD00G1133400		MD00G1133400	MD02G1034800	MD01G1092600	MD00G1133400		MD03G1246500	0.04	0.0525	0.0575	0.0775	0.05	0.1275		MD03G1242400	-2.23634	1.028e-08	-2.0055	3.577e-07	-1.30863	0.055881	-1.64646	0.001969	-2.00958	9.356e-07	-1.10963	0.552049
					MD03G1246600	MD01G1104700	MD00G1133600	MD00G1133600		MD00G1133600	MD02G1034900	MD01G1093000	MD00G1133600		MD03G1246600	0.0575	0.0425	0.12	0.1	0.0975	0.1575		MD03G1246500	-6.21488	0.00466	-4.42485	0.007132	-3.89838	0.006192	-3.4427	0.0502936	-5.46894	0.002696	-2.05187	0.159211
					MD03G1251400	MD01G1104800	MD00G1133700	MD00G1133700		MD00G1133700	MD02G1035700	MD01G1093700	MD00G1133700		MD03G1251400	260.182	1.115	127.705	14.45	43.1675	12.9675		MD03G1246600	-2.64606	0.0295944	-3.28571	0.00164	-1.08651	0.857332	-1.54141	0.436427	-1.5188	0.32854	1.01098	0.987579
					MD03G1259100	MD01G1105200	MD00G1135700	MD00G1135700		MD00G1135700	MD02G1036100	MD01G1094000	MD00G1135700		MD03G1259100	0.4825	0.2125	0.315	0.6775	0.7175	1.5175		MD03G1251400	25.8056	0.0009719	-8.15223	0.0279984	14.8144	0.001522	1.41514	0.856113	4.34363	0.158588	1.2644	0.851457
					MD03G1259200	MD01G1105700	MD00G1136000	MD00G1136000		MD00G1136000	MD02G1038100	MD01G1094200	MD00G1136000		MD03G1259200	2.085	2.7875	0.74	1.765	1.805	0.46		MD03G1259100	-2.00955	0.0106544	-4.15208	5.064e-09	-2.74624	6.372e-06	-1.52499	0.180197	-1.3864	0.22079	1.46794	0.105188
					MD03G1262500	MD01G1105800	MD00G1136100	MD00G1136100		MD00G1136100	MD02G1039500	MD01G1097800	MD00G1136100		MD03G1262500	2.6675	3.105	0.8975	5.675	4.99	1.845		MD03G1259200	2.01895	0.0009524	2.89444	5.219e-09	-1.26495	0.277853	1.59606	0.0604095	1.68225	0.0129233	-2.43283	2.87e-05
					MD03G1281000	MD01G1108000	MD00G1136300	MD00G1136300		MD00G1136300	MD02G1040700	MD01G1104600	MD00G1136300		MD03G1281000	0.2675	0.395	0.9025	0.125	0.2575	0.2675		MD03G1262500	-2.37562	2.872e-07	-1.89099	0.0001019	-6.21623	8.859e-25	-1.18309	0.523966	-1.29657	0.160123	-3.66238	1.411e-15
					MD03G1281500	MD01G1108800	MD00G1136800	MD00G1136800		MD00G1136800	MD02G1042700	MD01G1104700	MD00G1136800		MD03G1281500	2.7525	0.16	9.8525	0.2225	0.455	2.92		MD03G1281000	7.26057	1.399e-06	11.4934	8.482e-11	26.9307	2.286e-20	3.20458	0.024797	6.76055	2.553e-06	6.79328	7.858e-07
					MD03G1289900	MD01G1110900	MD00G1137200	MD00G1137200		MD00G1137200	MD02G1047300	MD01G1105200	MD00G1137200		MD03G1289900	129.29	323.147	451.272	41.0675	59.3175	286.658		MD03G1281500	17.2865	8.507e-05	1.12939	0.914172	72.2488	7.436e-12	1.3697	0.829531	2.89301	0.190103	18.026	1.305e-05
					MD03G1291900	MD01G1112100	MD00G1137500	MD00G1137500		MD00G1137500	MD02G1047600	MD01G1106200	MD00G1137500		MD03G1291900	21.44	67.89	102.445	7.2275	9.43	53.375		MD03G1289900	3.53899	3.449e-23	9.66155	5.868e-76	13.9226	1.87e-102	1.06631	0.821957	1.59718	0.001121	7.42337	4.722e-59
					MD03G1296100	MD01G1113400	MD00G1137700	MD00G1137700		MD00G1137700	MD02G1048700	MD01G1106900	MD00G1137700		MD03G1296100	19.9475	14.5175	12.9425	7.2225	9.8625	8.505		MD03G1291900	5.96068	1.316e-42	20.4867	1.586e-124	32.0602	1.648e-164	1.90978	3.364e-05	2.57158	1.805e-11	14.0261	1.113e-94
					MD03G1297400	MD01G1115400	MD00G1137800	MD00G1137800		MD00G1137800	MD02G1051700	MD01G1107100	MD00G1137800		MD03G1297400	2.215	8.8025	2.17	0.295	1.0025	0.8175		MD03G1296100	2.6749	1.249e-17	2.10361	1.256e-10	1.93225	5.565e-09	-1.1015	0.668954	1.28435	0.0705679	1.0681	0.674819
					MD04G1004400	MD01G1116200	MD00G1139000	MD00G1139000		MD00G1139000	MD02G1051900	MD01G1107300	MD00G1139000		MD04G1004400	0.3625	0.4225	0.165	0.24	0.0825	0.2075		MD03G1297400	33.9628	5.263e-14	147.072	2.641e-29	37.9462	4.286e-16	4.42605	0.0191675	15.2152	3.017e-08	12.0609	1.865e-07
					MD04G1005900	MD01G1116300	MD00G1139900	MD00G1139900		MD00G1139900	MD02G1052700	MD01G1108800	MD00G1139900		MD04G1005900	1.1475	0.62	0.9375	0.9475	1.375	0.7475		MD04G1004400	2.64435	0.0342522	3.35262	0.001058	1.32517	0.52224	1.6569	0.393406	-1.68318	0.316524	1.40435	0.461393
					MD04G1006700	MD01G1116600	MD00G1140200	MD00G1140200		MD00G1140200	MD02G1053800	MD01G1108900	MD00G1140200		MD04G1006700	0.0725	0.2875	0.1225	0.125	0.2375	0.4375		MD04G1005900	8.62609	3.131e-07	5.02752	0.0001297	7.84424	1.105e-07	6.75793	1.916e-05	10.0479	2.055e-08	5.24618	6.082e-05
					MD04G1011500	MD01G1116800	MD00G1140300	MD00G1140300		MD00G1140300	MD02G1055300	MD01G1109300	MD00G1140300		MD04G1011500	0.395	1.125	0.405	0.2	0.4325	0.9775		MD04G1006700	-4.36365	0.0399992	-1.0321	0.972744	-2.35887	0.105773	-2.67132	0.180588	-1.41199	0.598068	1.27555	0.690385
					MD04G1019500	MD01G1117400	MD00G1141600	MD00G1141600		MD00G1141600	MD02G1056400	MD01G1109500	MD00G1141600		MD04G1019500	0.2575	0.125	0.0225	0.165	0.145	0.1775		MD04G1011500	4.21862	0.0001447	13.0132	1.102e-15	4.88626	1.326e-06	2.03311	0.162545	4.542	2.489e-05	9.87065	1.462e-12
					MD04G1019600	MD01G1118200	MD00G1141700	MD00G1141700		MD00G1141700	MD02G1056700	MD01G1109700	MD00G1141700		MD04G1019600	0.8125	0.02	4.9975	0.0075	0.0225	0.6575		MD04G1019500	5.04292	0.0226802	2.63521	0.158729	-1.73964	0.522044	2.9865	0.191524	2.64906	0.165684	3.24427	0.0633735
					MD04G1024300	MD01G1119400	MD00G1142400	MD00G1142400		MD00G1142400	MD02G1059100	MD01G1110900	MD00G1142400		MD04G1024300	6.4425	4.92	1.805	3.505	5.8175	5.065		MD04G1019600	81.067	0.0001083	2.57592	0.53526	581.628	6.463e-11	-1.03555	0.994608	2.35382	0.591554	64.698	6.51e-05
					MD04G1024400	MD01G1119500	MD00G1142600	MD00G1142600		MD00G1142600	MD02G1067800	MD01G1112300	MD00G1142600		MD04G1024400	0.1	0.0825	0.015	0.05	0.0475	0.02		MD04G1024300	6.56653	5.387e-07	5.42815	2.652e-06	2.04581	0.053047	3.37887	0.004773	5.81068	2.517e-06	4.8196	1.311e-05
					MD04G1024900	MD01G1119700	MD00G1142700	MD00G1142700		MD00G1142700	MD02G1068000	MD01G1113400	MD00G1142700		MD04G1024900	0.1225	0.02	0.745	0.0325	0.0175	1.035		MD04G1024400	12.9902	0.0452238	11.8162	0.0209964	2.52286	0.464195	6.27349	0.212513	6.37696	0.121062	2.81225	0.435128
					MD04G1025300	MD01G1121900	MD00G1143300	MD00G1143300		MD00G1143300	MD02G1069700	MD01G1115500	MD00G1143300		MD04G1025300	2.0925	1.605	0.39	3.5275	4.8175	2.1625		MD04G1024900	68.7457	0.0491141	12.3616	0.206213	464.482	9.808e-05	18.9916	0.227833	10.2658	0.2676	544.721	0.0001338
					MD04G1036000	MD01G1124000	MD00G1143500	MD00G1143500		MD00G1143500	MD02G1071200	MD01G1116200	MD00G1143500		MD04G1036000	4.285	3.0325	0.485	2.5275	1.5225	0.915		MD04G1025300	-3.13517	7.085e-11	-3.76249	5.831e-15	-14.8084	1.552e-49	-1.96126	0.0006833	-1.39161	0.102305	-3.20645	5.478e-12
					MD04G1040000	MD01G1124200	MD00G1143600	MD00G1143600		MD00G1143600	MD02G1071300	MD01G1116300	MD00G1143600		MD04G1040000	0.1	0.09	0.2	0.0375	0.04	0.02		MD04G1036000	2.81732	1.173e-08	2.15818	2.467e-05	-2.77795	5.34e-07	1.56549	0.0617405	-1.01746	0.966187	-1.77104	0.005366
					MD04G1041400	MD01G1124600	MD00G1143800	MD00G1143800		MD00G1143800	MD02G1071400	MD01G1117400	MD00G1143800		MD04G1041400	20.555	47.72	45.32	10.75	6.995	14.43		MD04G1040000	8.07073	0.0145208	7.71532	0.00577	18.2283	8.24e-06	2.95788	0.351884	3.24603	0.183608	1.73601	0.588623
					MD04G1047700	MD01G1125700	MD00G1144300	MD00G1144300		MD00G1144300	MD02G1075200	MD01G1117800	MD00G1144300		MD04G1047700	64.2025	0.4275	11.815	2.9125	2.0925	5.2775		MD04G1041400	4.95427	9.84e-20	12.5317	1.385e-50	12.3954	1.804e-50	2.47813	5.06e-06	1.66489	0.013168	3.31616	1.273e-11
					MD04G1048000	MD01G1126100	MD00G1144400	MD00G1144400		MD00G1144400	MD02G1076300	MD01G1118100	MD00G1144400		MD04G1048000	4.14	108.1	716.908	2.3875	15.3325	167.925		MD04G1047700	54.4128	1.244e-08	-2.43257	0.295119	11.802	0.0002202	2.44346	0.426431	1.82972	0.509786	4.40747	0.0483247
					MD04G1049800	MD01G1129400	MD00G1144500	MD00G1144500		MD00G1144500	MD02G1078000	MD01G1118200	MD00G1144500		MD04G1049800	2.195	7.615	17.16	0.5525	1.185	3.305		MD04G1048000	3.60643	1.047e-05	103.32	4.009e-77	711.709	2.371e-154	2.00287	0.0541454	13.3162	5.269e-23	140.121	5.117e-87
					MD04G1053100	MD01G1132300	MD00G1144700	MD00G1144700		MD00G1144700	MD02G1078200	MD01G1118300	MD00G1144700		MD04G1053100	11.1025	44.325	28.2925	6.2375	10.2025	8.4475		MD04G1049800	3.99893	2.99e-12	14.7734	8.531e-50	34.5134	3.085e-87	-1.06632	0.902017	2.05611	0.001188	5.59308	5.448e-20
					MD04G1058000	MD01G1133300	MD00G1144800	MD00G1144800		MD00G1144800	MD02G1078400	MD01G1119400	MD00G1144800		MD04G1058000	13.925	28.1325	37.87	7.27	11.98	50.2975		MD04G1053100	2.1111	5.462e-11	9.08299	1.38e-98	6.01334	1.69e-65	1.1149	0.59664	1.88556	5.045e-08	1.50776	0.000425
					MD04G1058200	MD01G1133700	MD00G1145100	MD00G1145100		MD00G1145100	MD02G1080000	MD01G1119500	MD00G1145100		MD04G1058200	4.435	4.91	7.45	0.7825	1.1825	4.395		MD04G1058000	2.40397	7.063e-12	5.24857	1.333e-44	7.3071	7.157e-65	1.18288	0.438219	2.01321	1.228e-07	8.15258	1.012e-71
					MD04G1065500	MD01G1134200	MD00G1145200	MD00G1145200		MD00G1145200	MD02G1080100	MD01G1119700	MD00G1145200		MD04G1065500	19.3225	32.3975	9.85	12.795	11.2925	6.78		MD04G1058200	4.86412	1.282e-49	5.78555	7.538e-62	9.07031	1.885e-98	-1.24874	0.204258	1.24929	0.108994	4.4918	4.236e-45
					MD04G1067700	MD01G1134400	MD00G1145300	MD00G1145300		MD00G1145300	MD02G1081200	MD01G1121000	MD00G1145300		MD04G1067700	0.3175	2.3975	0.6975	0.035	0.11	0.205		MD04G1065500	2.11823	2.543e-12	3.83955	9.366e-41	1.20788	0.0940477	1.31919	0.0507356	1.20443	0.153057	-1.43493	0.001395
					MD04G1067800	MD01G1134500	MD00G1146200	MD00G1146200		MD00G1146200	MD02G1082300	MD01G1121100	MD00G1146200		MD04G1067800	0.8725	7.3325	5.53	0.5425	0.555	0.795		MD04G1067700	11.2927	0.0102471	91.4439	8.172e-10	27.9357	5.244e-06	1.37035	0.884425	3.84598	0.174083	6.89008	0.0227759
					MD04G1070300	MD01G1135300	MD00G1146900	MD00G1146900		MD00G1146900	MD02G1083000	MD01G1121900	MD00G1146900		MD04G1070300	0.975	0.605	3.0525	0.935	1.3325	1.305		MD04G1067800	2.14636	0.0496553	19.5746	1.978e-30	15.4325	3.408e-26	1.28338	0.669059	1.34013	0.46767	1.86913	0.0550848
					MD04G1093300	MD01G1135600	MD00G1147200	MD00G1147200		MD00G1147200	MD02G1083800	MD01G1123300	MD00G1147200		MD04G1093300	5.475	4.205	81.965	2.44	3.54	49.02		MD04G1070300	-2.3061	0.0001954	-3.46154	6.05e-10	1.51153	0.0418607	-2.56455	2.456e-05	-1.73568	0.0139955	-1.83534	0.003837
					MD04G1094700	MD01G1135800	MD00G1148100	MD00G1148100		MD00G1148100	MD02G1084000	MD01G1124200	MD00G1148100		MD04G1094700	3.6925	1.16	0.4	3.94	5.44	1.875		MD04G1093300	2.81681	0.00024	2.39245	0.0009443	48.3171	1.202e-61	1.21456	0.692016	1.82204	0.0385135	24.3462	1.777e-41
					MD04G1101700	MD01G1136700	MD00G1148900	MD00G1148900		MD00G1148900	MD02G1089100	MD01G1126100	MD00G1148900		MD04G1101700	0.475	0.415	4.005	0.2175	0.5925	6.1775		MD04G1094700	-2.42689	0.003914	-7.30361	5.942e-11	-19.3005	3.456e-15	-2.41452	0.004639	-1.68529	0.0752537	-5.05106	4.344e-09
					MD04G1110900	MD01G1136800	MD00G1149300	MD00G1149300		MD00G1149300	MD02G1090300	MD01G1127300	MD00G1149300		MD04G1110900	0.585	0.4275	0.1775	0.645	0.61	0.27		MD04G1101700	5.83737	0.0002852	5.43719	0.0001596	54.7457	1.735e-23	2.55105	0.133208	7.09731	1.691e-05	71.4869	5.289e-26
					MD04G1111400	MD01G1137400	MD00G1150100	MD00G1150100		MD00G1150100	MD02G1095100	MD01G1127600	MD00G1150100		MD04G1111400	29.5425	11.04	45.105	13.98	17.8075	16.7375		MD04G1110900	-2.15642	1.841e-05	-2.73235	3.024e-09	-6.39359	2.344e-24	-2.08682	6.938e-05	-2.0957	2.071e-05	-4.95932	2.551e-20
					MD04G1117800	MD01G1139200	MD00G1150300	MD00G1150300		MD00G1150300	MD02G1095700	MD01G1127800	MD00G1150300		MD04G1117800	0.565	1.39	24.9775	0.3125	0.2375	5.95		MD04G1111400	2.6036	0.0144732	1.08124	0.872623	4.60334	4.909e-07	1.20408	0.7737	1.57752	0.244883	1.44034	0.337958
					MD04G1119000	MD01G1139300	MD00G1150400	MD00G1150400		MD00G1150400	MD02G1096100	MD01G1130200	MD00G1150400		MD04G1119000	0.2675	0.2	0.1825	0.1325	0.4025	0.1		MD04G1117800	18.9029	2.287e-09	50.8745	7.763e-18	947.384	1.81e-54	10.1829	1.787e-05	7.8452	9.175e-05	189.995	1.157e-31
					MD04G1119600	MD01G1139700	MD00G1150600	MD00G1150600		MD00G1150600	MD02G1096500	MD01G1130900	MD00G1150600		MD04G1119600	4.8925	50.505	91.275	0.4	3.11	12.7425		MD04G1119000	3.76276	0.0144371	2.9242	0.030594	2.84067	0.0219242	1.76065	0.47392	5.38913	0.000225	1.33866	0.650043
					MD04G1129800	MD01G1139800	MD00G1150800	MD00G1150800		MD00G1150800	MD02G1096700	MD01G1133300	MD00G1150800		MD04G1129800	0.26	0.135	0.46	0.385	0.355	0.625		MD04G1119600	31.2496	1.209e-17	354.019	2.024e-53	664.052	1.02e-65	2.45973	0.177812	19.7368	6.558e-13	77.7994	3.037e-29
					MD04G1131800	MD01G1141000	MD00G1150900	MD00G1150900		MD00G1150900	MD02G1101000	MD01G1133700	MD00G1150900		MD04G1131800	21.17	10.825	7.8925	12.2975	10.155	7.9675		MD04G1129800	-2.85963	0.004164	-5.20218	1.545e-06	-1.43546	0.258873	-2.04782	0.0744426	-2.13234	0.0255382	-1.2694	0.513659
					MD04G1133000	MD01G1141200	MD00G1151100	MD00G1151100		MD00G1151100	MD02G1101400	MD01G1134200	MD00G1151100		MD04G1133000	23.89	18.2425	4.9125	14.61	15.24	11.39		MD04G1131800	2.71659	5.997e-23	1.49307	0.0003011	1.12632	0.320668	1.47762	0.001893	1.25184	0.0727914	-1.0478	0.753742
					MD04G1138500	MD01G1142300	MD00G1151200	MD00G1151200		MD00G1151200	MD02G1104500	MD01G1134700	MD00G1151200		MD04G1138500	0.215	0.1625	5.2075	0.1575	0.1925	5.1125		MD04G1133000	2.86654	5.539e-25	2.35887	5.656e-17	-1.52251	0.0001333	1.6436	2.98e-05	1.77364	2.234e-07	1.27631	0.0384719
					MD04G1138900	MD01G1142600	MD00G1152400	MD00G1152400		MD00G1152400	MD02G1107300	MD01G1135600	MD00G1152400		MD04G1138900	20.535	21.4025	59.0625	9.1425	17.5125	12.705		MD04G1138500	2.5625	0.0107678	2.0506	0.0354321	68.092	4.673e-58	1.74873	0.219377	2.15828	0.0254286	56.4687	1.795e-52
					MD04G1139800	MD01G1144200	MD00G1152600	MD00G1152600		MD00G1152600	MD02G1109200	MD01G1136800	MD00G1152600		MD04G1139800	16.5725	15.275	16.0475	7.115	12.4675	9.4375		MD04G1138900	2.2858	1.245e-09	2.56955	3.48e-13	7.29666	1.404e-58	-1.05076	0.873399	1.88396	6.929e-06	1.32016	0.0636934
					MD04G1141100	MD01G1144500	MD00G1152800	MD00G1152800		MD00G1152800	MD02G1109800	MD01G1137400	MD00G1152800		MD04G1141100	0.0625	0.0425	7.2325	0.1825	0.48	1.69		MD04G1139800	2.57364	6.77e-05	2.63745	9.153e-06	2.83371	5.358e-07	1.05863	0.913584	1.91305	0.006894	1.39784	0.18172
					MD04G1142600	MD01G1145000	MD00G1152900	MD00G1152900		MD00G1152900	MD02G1112000	MD01G1137500	MD00G1152900		MD04G1142600	0.28	0.0775	17.245	0.0675	0.0325	4.39		MD04G1141100	-4.06178	0.0325612	-5.0236	0.005293	32.3737	4.466e-19	-1.41765	0.684574	1.86329	0.237348	6.33888	1.037e-05
					MD04G1144500	MD01G1145600	MD00G1153700	MD00G1153700		MD00G1153700	MD02G1112500	MD01G1137600	MD00G1153700		MD04G1144500	1.7925	18.17	18.58	1.435	1.54	4.0475		MD04G1142600	6.02121	0.0177287	1.91739	0.416245	433.259	9.909e-28	1.5014	0.756351	-1.39668	0.7373	92.6256	2.503e-15
					MD04G1150300	MD01G1146200	MD00G1155300	MD00G1155300		MD00G1155300	MD02G1112800	MD01G1137700	MD00G1155300		MD04G1150300	0.0275	0.01	0.0072825	0.025	0.0325	0.0475		MD04G1144500	3.75967	1.221e-08	41.8081	5.795e-72	44.1526	2.458e-74	2.88687	2.481e-05	3.2021	7.642e-07	8.10306	1.421e-22
					MD04G1150900	MD01G1148500	MD00G1157300	MD00G1157300		MD00G1157300	MD02G1112900	MD01G1139800	MD00G1157300		MD04G1150900	1.925	1.755	1.5225	1.57	1.88	1.7775		MD04G1150300	-3.80317	0.0113049	-10.9886	0.0003651	-11.5491	0.0001021	-4.20107	0.007638	-3.5559	0.005335	-2.39216	0.0333012
					MD04G1151600	MD01G1148700	MD00G1158400	MD00G1158400		MD00G1158400	MD02G1113100	MD01G1140100	MD00G1158400		MD04G1151600	0.0198525	0.0121325	0.007145	0.029325	0.0171425	0.006635		MD04G1150900	2.25758	0.0005392	2.2225	0.0002008	1.99828	0.0007388	1.74409	0.0407252	2.14466	0.0006867	1.95584	0.001973
					MD04G1153600	MD01G1148800	MD00G1158500	MD00G1158500		MD00G1158500	MD02G1114400	MD01G1141300	MD00G1158500		MD04G1153600	0.1475	0.0975	0.0675	0.185	0.21	0.21		MD04G1151600	-5.68719	0.0114272	-9.53161	0.0008061	-15.8383	0.0001121	-4.40817	0.0311013	-6.29785	0.002802	-18.0654	0.0001036
					MD04G1154400	MD01G1149800	MD00G1158900	MD00G1158900		MD00G1158900	MD02G1115400	MD01G1141800	MD00G1158900		MD04G1154400	0.16	0.05	14.8625	0.025	0.07	6.465		MD04G1153600	-2.95274	0.0007048	-4.19678	2.099e-06	-5.80717	5.313e-09	-2.5217	0.005551	-2.14395	0.0116336	-2.25369	0.004409
					MD04G1154900	MD01G1150200	MD00G1159000	MD00G1159000		MD00G1159000	MD02G1116400	MD01G1142200	MD00G1159000		MD04G1154900	0.7075	4.8325	7.055	0.1225	0.295	4.695		MD04G1154400	12.5869	0.005687	4.41125	0.104733	1353.75	9.175e-25	2.07577	0.640697	5.70635	0.0541366	496.475	4.737e-18
					MD04G1155400	MD01G1150600	MD00G1159200	MD00G1159200		MD00G1159200	MD02G1119200	MD01G1142600	MD00G1159200		MD04G1155400	2.75	33.2275	31.8225	0.5475	2.4225	18.725		MD04G1154900	12.8341	1.328e-12	94.8242	2.905e-43	142.809	8.483e-52	2.18566	0.188482	5.10732	4.104e-05	79.7675	7.618e-40
					MD04G1156000	MD01G1151000	MD00G1159400	MD00G1159400		MD00G1159400	MD02G1119700	MD01G1143100	MD00G1159400		MD04G1156000	0.3425	0.1375	1.62	0.12	0.3125	1.085		MD04G1155400	10.8311	7.555e-34	142.452	2.368e-152	141.611	3.018e-152	2.04521	0.007691	9.39614	4.257e-29	69.9856	3.539e-111
					MD04G1166300	MD01G1152100	MD00G1160200	MD00G1160200		MD00G1160200	MD02G1120200	MD01G1143600	MD00G1160200		MD04G1166300	0.6425	2.48	1.785	0.1325	0.5375	0.8325		MD04G1156000	6.5346	0.0003967	2.89643	0.0491628	34.9328	4.274e-16	2.26047	0.268729	5.96913	0.0004224	19.8204	3.977e-11
					MD04G1166500	MD01G1152900	MD00G1160700	MD00G1160700		MD00G1160700	MD02G1120300	MD01G1144100	MD00G1160700		MD04G1166500	52.3375	162.625	157.642	27.6775	43.62	60.475		MD04G1166300	3.46289	0.0158193	14.4671	2.553e-12	10.8848	2.173e-10	-1.40187	0.74245	2.88557	0.0251413	4.27474	0.0005203
					MD04G1167500	MD01G1153100	MD00G1160800	MD00G1160800		MD00G1160800	MD02G1121200	MD01G1144500	MD00G1160800		MD04G1167500	8.4375	23.36	34.62	4.7225	2.96	10.3725		MD04G1166500	2.67049	1.527e-20	8.94256	2.843e-105	8.98835	4.803e-106	1.32992	0.0489252	2.16644	1.708e-12	2.89887	9.222e-25
					MD04G1167600	MD01G1153400	MD00G1161000	MD00G1161000		MD00G1161000	MD02G1121700	MD01G1145000	MD00G1161000		MD04G1167600	0.2325	0.8	0.315	0.09	0.075	0.08		MD04G1167500	3.18419	6.049e-21	9.52988	6.753e-83	14.6027	5.36e-118	1.67963	0.0005002	1.08424	0.662354	3.6808	2.627e-27
					MD04G1167700	MD01G1153600	MD00G1162100	MD00G1162100		MD00G1162100	MD02G1122400	MD01G1146100	MD00G1162100		MD04G1167700	37.1675	146.225	145.197	5.75	11.495	105.312		MD04G1167600	5.86036	0.00286	21.7137	9.622e-11	8.77425	6.217e-06	2.16733	0.378288	2.0818	0.283716	1.91883	0.325564
					MD04G1169200	MD01G1154000	MD00G1162200	MD00G1162200		MD00G1162200	MD02G1126000	MD01G1146200	MD00G1162200		MD04G1169200	0.2125	9.2375	16.14	0.055	0.5375	6.185		MD04G1167700	8.21701	1.644e-53	35.2276	1.783e-154	36.1542	5.605e-157	1.20464	0.445389	2.49136	7.803e-10	21.9569	1.13e-115
					MD04G1169800	MD01G1154100	MD00G1162300	MD00G1162300		MD00G1162300	MD02G1132400	MD01G1147600	MD00G1162300		MD04G1169800	1.8125	5.5375	3.1225	0.975	1.3	1.055		MD04G1169200	9.1778	0.002938	432.222	3.944e-26	776.995	9.099e-32	2.38935	0.462248	22.1442	1.383e-06	250.28	1.376e-21
					MD04G1171500	MD01G1154500	MD00G1162900	MD00G1162900		MD00G1162900	MD02G1132700	MD01G1148400	MD00G1162900		MD04G1171500	2.63	2.865	0.975	1.62	1.4875	0.8775		MD04G1169800	2.3492	2.023e-10	7.73656	2.17e-65	4.52	2.361e-35	1.18808	0.456639	1.62431	0.00093	1.27681	0.116535
					MD04G1173900	MD01G1154600	MD00G1163400	MD00G1163400		MD00G1163400	MD02G1133500	MD01G1148700	MD00G1163400		MD04G1173900	0.9875	1.3275	3.66	1.4075	1.1	1.49		MD04G1171500	2.14535	0.0003682	2.50487	1.528e-06	-1.14361	0.564908	1.22022	0.562458	1.15879	0.578273	-1.51138	0.0633374
					MD04G1178900	MD01G1155600	MD00G1163700	MD00G1163700		MD00G1163700	MD02G1134100	MD01G1148800	MD00G1163700		MD04G1178900	4.885	115.097	165.255	2.665	14.935	61.6575		MD04G1173900	-2.46096	0.0172336	-1.62904	0.152426	1.70229	0.0585029	-1.81277	0.150803	-2.25454	0.0146891	-1.70906	0.0991321
					MD04G1179200	MD01G1155700	MD00G1163800	MD00G1163800		MD00G1163800	MD02G1136000	MD01G1149300	MD00G1163800		MD04G1179200	12.09	17.63	16.065	8.215	7.965	11.6475		MD04G1178900	3.55811	5.84e-07	91.9263	6.105e-95	136.999	1.299e-112	1.87019	0.0564076	10.7949	6.208e-25	42.9529	2.906e-65
					MD04G1180200	MD01G1155800	MD00G1165200	MD00G1165200		MD00G1165200	MD02G1136800	MD01G1152900	MD00G1165200		MD04G1180200	3.74	16.92	45.8175	0.6325	1.21	14.2675		MD04G1179200	2.03508	6.322e-13	3.20828	3.711e-36	3.01861	6.218e-33	1.29912	0.0471371	1.30264	0.0196997	1.83798	4.031e-10
					MD04G1184700	MD01G1156100	MD00G1165600	MD00G1165600		MD00G1165600	MD02G1137400	MD01G1153100	MD00G1165600		MD04G1184700	0.115	0.15	2.8575	0.1875	0.2625	0.69		MD04G1180200	9.55396	7.985e-29	47.0943	1.794e-88	131.688	5.757e-143	1.53558	0.219529	3.02488	1.693e-06	34.4963	3.1e-74
					MD04G1185900	MD01G1156900	MD00G1165700	MD00G1165700		MD00G1165700	MD02G1139700	MD01G1153400	MD00G1165700		MD04G1185900	0.76	0.92	0.4925	0.4475	0.43	0.1975		MD04G1184700	-2.84921	0.005894	-2.02572	0.0373367	9.70158	5.076e-20	-1.87666	0.132056	-1.28875	0.505371	1.982	0.0185765
					MD04G1191700	MD01G1157200	MD00G1165800	MD00G1165800		MD00G1165800	MD02G1141700	MD01G1153500	MD00G1165800		MD04G1191700	21.19	29.475	19.3625	13.8975	14.2375	13.13		MD04G1185900	4.18351	1.613e-07	5.566	1.292e-11	3.03599	2.087e-05	2.31608	0.0135224	2.29395	0.005849	1.03499	0.951689
					MD04G1191900	MD01G1157900	MD00G1166100	MD00G1166100		MD00G1166100	MD02G1142600	MD01G1153600	MD00G1166100		MD04G1191900	200.333	238.865	77.57	112.02	94.1675	61.3925		MD04G1191700	2.10375	8.284e-12	3.14914	6.1e-29	2.14236	1.439e-13	1.29375	0.0792629	1.3724	0.009077	1.21897	0.106695
					MD04G1195800	MD01G1158300	MD00G1166500	MD00G1166500		MD00G1166500	MD02G1142900	MD01G1154000	MD00G1166500		MD04G1195800	1.4425	7.7175	2.0725	0.7125	1.475	0.815		MD04G1191900	3.3749	1.068e-25	4.32668	4.87e-38	1.44873	0.00193	1.76371	2.141e-05	1.53459	0.001109	-1.03884	0.825604
					MD04G1197300	MD01G1158700	MD00G1167000	MD00G1167000		MD00G1167000	MD02G1150100	MD01G1154100	MD00G1167000		MD04G1197300	0.3025	0.6575	1.7325	0.3175	0.37	0.555		MD04G1195800	4.17078	7.224e-20	23.9813	7.316e-106	6.6446	5.657e-37	1.92587	0.0007266	4.09568	5.372e-19	2.19372	2.157e-06
					MD04G1201000	MD01G1158800	MD00G1168200	MD00G1168200		MD00G1168200	MD02G1150700	MD01G1154600	MD00G1168200		MD04G1201000	13.2225	46.9075	69.0825	4.655	7.81	16.7		MD04G1197300	2.65002	0.0122122	6.32725	3.528e-10	16.9115	3.212e-25	2.6339	0.0136795	3.17692	0.0005262	4.58536	3.996e-07
					MD04G1201300	MD01G1158900	MD00G1168800	MD00G1168800		MD00G1168800	MD02G1153500	MD01G1155000	MD00G1168800		MD04G1201300	0.925	0.6475	0.0825	0.8375	0.4025	0.1975		MD04G1201000	3.60334	5.817e-32	13.8169	4.061e-138	21.0995	7.09e-187	1.19858	0.318947	2.07837	3.977e-10	4.29146	5.067e-42
					MD04G1202100	MD01G1159400	MD00G1169400	MD00G1169400		MD00G1169400	MD02G1153700	MD01G1157500	MD00G1169400		MD04G1202100	19.0975	15.3975	5.3575	5.8025	5.6125	6.5625		MD04G1201300	2.72045	0.0009038	2.0674	0.0119783	-3.68669	7.893e-05	2.30611	0.0106673	1.16487	0.693423	-1.88384	0.0514256
					MD04G1202300	MD01G1159700	MD00G1169600	MD00G1169600		MD00G1169600	MD02G1155800	MD01G1157900	MD00G1169600		MD04G1202300	506.423	642.587	177.038	265.53	259.528	273.785		MD04G1202100	6.40108	1.558e-38	5.55668	3.204e-33	2.0015	3.956e-06	1.82687	0.000843	1.82845	0.0002999	2.05102	3.641e-06
					MD04G1204500	MD01G1159800	MD00G1170900	MD00G1170900		MD00G1170900	MD02G1161000	MD01G1158900	MD00G1170900		MD04G1204500	6.3525	20.6625	26.5125	4.015	5.7175	21.33		MD04G1202300	3.08554	2.392e-24	4.21083	1.907e-40	1.19555	0.142688	1.51154	0.002392	1.5263	0.000673	1.55264	0.0001796
					MD04G1208600	MD01G1160900	MD00G1171000	MD00G1171000		MD00G1171000	MD02G1161400	MD01G1159700	MD00G1171000		MD04G1208600	38.92	28.1675	38.3175	11.725	17.9775	39.2125		MD04G1204500	2.51268	4.233e-09	8.91975	7.29e-53	11.8944	6.865e-68	1.51688	0.0363426	2.23003	4.585e-07	8.02673	1.156e-47
					MD04G1210300	MD01G1161000	MD00G1171800	MD00G1171800		MD00G1171800	MD02G1161600	MD01G1159800	MD00G1171800		MD04G1210300	4.835	28.62	18.8575	2.94	5.06	6.5075		MD04G1208600	2.40713	4.167e-16	1.87087	9.439e-09	2.6448	6.148e-21	-1.46703	0.004699	1.08127	0.612063	2.27347	1.081e-14
					MD04G1222400	MD01G1162400	MD00G1171900	MD00G1171900		MD00G1171900	MD02G1162800	MD01G1161300	MD00G1171900		MD04G1222400	1.4925	3.9025	43.3175	0.395	1.2625	10.115		MD04G1210300	2.07844	7.208e-09	13.3109	5.921e-119	9.0852	1.958e-86	1.195	0.378518	2.12059	2.035e-09	2.63756	1.811e-16
					MD04G1224700	MD01G1163900	MD00G1172100	MD00G1172100		MD00G1172100	MD02G1163000	MD01G1162100	MD00G1172100		MD04G1224700	1.295	7.465	5.865	0.75	1.1175	4.7125		MD04G1222400	3.44128	0.0336038	10.0427	2.391e-07	115.444	8.627e-30	-1.12046	0.920053	2.93253	0.0373396	22.6551	6.285e-13
					MD04G1225400	MD01G1165000	MD00G1172300	MD00G1172300		MD00G1172300	MD02G1164500	MD01G1162400	MD00G1172300		MD04G1225400	107.955	4.9125	503.055	11.95	43.3575	80.18		MD04G1224700	2.14628	2.337e-07	13.3759	3.027e-92	10.8626	3.68e-78	1.17385	0.526312	1.80246	0.000101	7.34433	5.642e-54
					MD04G1226400	MD01G1165100	MD00G1172400	MD00G1172400		MD00G1172400	MD02G1164700	MD01G1162700	MD00G1172400		MD04G1226400	15.255	11.5375	10.0475	11.87	14.535	12.8825		MD04G1225400	10.1522	0.002056	-1.9191	0.421423	55.3977	6.605e-11	1.10878	0.951401	4.13452	0.0582207	7.40803	0.003038
					MD04G1227900	MD01G1166700	MD00G1172900	MD00G1172900		MD00G1172900	MD02G1165700	MD01G1163200	MD00G1172900		MD04G1227900	12.3025	12.71	2.5775	8.3075	7.7675	3.5325		MD04G1226400	2.48698	4.979e-07	2.0227	7.135e-05	1.79965	0.0005546	1.80066	0.004783	2.28048	5.426e-06	1.94605	0.0001639
					MD04G1231900	MD01G1167900	MD00G1173100	MD00G1173100		MD00G1173100	MD02G1166700	MD01G1163900	MD00G1173100		MD04G1231900	0.0367525	0.0243375	0.003035	0.095	0.195	0.045		MD04G1227900	2.2174	0.0001516	2.46337	2.164e-06	-1.95405	0.000358	1.38866	0.244823	1.33932	0.209787	-1.7028	0.008529
					MD04G1238300	MD01G1168500	MD00G1177300	MD00G1177300		MD00G1177300	MD02G1167500	MD01G1164000	MD00G1177300		MD04G1238300	1.0825	0.8225	0.46	0.3625	0.375	0.39		MD04G1231900	-5.69148	0.0006688	-7.8582	2.621e-05	-48.5671	3.007e-07	-2.33936	0.146586	-1.08382	0.906457	-4.87244	0.0004415
					MD04G1238400	MD01G1168600	MD00G1179100	MD00G1179100		MD00G1179100	MD02G1167600	MD01G1165900	MD00G1179100		MD04G1238400	1.3475	2.2675	1.015	0.325	0.5125	0.3125		MD04G1238300	2.53789	4.176e-06	2.10181	0.0001773	1.19893	0.418667	-1.26431	0.499632	-1.17466	0.553745	-1.16835	0.545736
					MD04G1239300	MD01G1169000	MD00G1179200	MD00G1179200		MD00G1179200	MD02G1169800	MD01G1166700	MD00G1179200		MD04G1239300	44.0825	51.9525	24.2525	8.8125	10.535	8.0675		MD04G1238400	3.29805	0.0001598	5.87356	1.068e-10	2.7294	0.0003713	-1.3423	0.615506	1.18855	0.685688	-1.414	0.37526
					MD04G1245500	MD01G1169800	MD00G1179300	MD00G1179300		MD00G1179300	MD02G1172200	MD01G1168500	MD00G1179300		MD04G1245500	1.385	1.575	3.0875	1.03	1.265	1.62		MD04G1239300	3.75048	5.48e-16	4.76163	5.06e-23	2.27503	2.783e-07	-1.43872	0.119787	-1.15949	0.508737	-1.5709	0.011856
					MD04G1246000	MD01G1170000	MD00G1179400	MD00G1179400		MD00G1179400	MD02G1172400	MD01G1168600	MD00G1179400		MD04G1246000	0.4075	0.9675	0.9725	0.295	0.315	0.31		MD04G1245500	2.09547	0.000554	2.58535	4.504e-07	5.20732	1.026e-21	1.48321	0.149925	1.86695	0.002668	2.30183	1.008e-05
					MD05G1000900	MD01G1171700	MD00G1179500	MD00G1179500		MD00G1179500	MD02G1173600	MD01G1169800	MD00G1179500		MD05G1000900	0.1	0.07	0.0468525	0.0475	0.0425	0.08		MD04G1246000	2.04224	0.0273423	5.1926	5.721e-12	5.34197	5.911e-13	1.37937	0.457389	1.5078	0.190926	1.43579	0.23237
					MD05G1005900	MD01G1171800	MD00G1180100	MD00G1180100		MD00G1180100	MD02G1174900	MD01G1170100	MD00G1180100		MD05G1005900	14.055	31.235	11.075	7.465	7.77	8.315		MD05G1000900	15.2579	0.0004654	11.0218	0.0009987	8.50397	0.002108	7.19076	0.0293302	6.11065	0.0246796	11.3618	0.0006786
					MD05G1007300	MD01G1173500	MD00G1180300	MD00G1180300		MD00G1180300	MD02G1177700	MD01G1171500	MD00G1180300		MD05G1007300	2.3975	2.3875	1.975	2.6225	2.985	2.36		MD05G1005900	3.01658	1.307e-28	7.25561	7.402e-95	2.65523	2.514e-23	1.50915	0.0007444	1.62219	1.25e-05	1.67422	8.804e-07
					MD05G1011000	MD01G1176200	MD00G1181400	MD00G1181400		MD00G1181400	MD02G1178600	MD01G1171600	MD00G1181400		MD05G1011000	25.365	152.442	140.695	18.88	36.0025	79.395		MD05G1007300	2.01499	9.241e-07	2.18882	5.087e-09	1.85608	2.687e-06	2.07123	5.532e-07	2.44669	4.027e-11	1.86127	5.085e-06
					MD05G1011100	MD01G1176400	MD00G1181800	MD00G1181800		MD00G1181800	MD02G1179300	MD01G1171700	MD00G1181800		MD05G1011100	1.26	1.14	1.25	0.7825	0.8225	0.9425		MD05G1011000	2.07821	2.479e-07	13.5828	1.764e-96	12.981	2.176e-93	1.46854	0.0273024	2.89345	2.586e-15	6.15128	1.369e-46
					MD05G1013400	MD01G1177000	MD00G1182100	MD00G1182100		MD00G1182100	MD02G1181800	MD01G1172100	MD00G1182100		MD05G1013400	0.82	0.825	0.8675	0.765	0.7425	3.0825		MD05G1011100	2.85309	2.143e-05	2.77716	1.121e-05	3.10813	2.158e-07	1.64562	0.129956	1.80735	0.0250165	1.97933	0.005056
					MD05G1016600	MD01G1177100	MD00G1182200	MD00G1182200		MD00G1182200	MD02G1181900	MD01G1172500	MD00G1182200		MD05G1016600	0.3825	0.4825	0.1625	0.2575	0.1875	0.3325		MD05G1013400	3.34353	0.001556	3.62598	0.0001484	3.97296	1.528e-05	2.97305	0.006671	2.95255	0.002802	11.7754	4.123e-15
					MD05G1020500	MD01G1178700	MD00G1182300	MD00G1182300		MD00G1182300	MD02G1182500	MD01G1174400	MD00G1182300		MD05G1020500	47.1225	157.985	156.597	10.7625	17.2025	59.34		MD05G1016600	2.47669	0.0296207	3.46413	0.0001609	1.19666	0.672574	1.5692	0.419418	1.29413	0.586659	2.0296	0.0505212
					MD05G1025200	MD01G1180700	MD00G1183400	MD00G1183400		MD00G1183400	MD02G1182700	MD01G1174900	MD00G1183400		MD05G1025200	1.33	1.3025	0.35	0.8375	0.985	0.8625		MD05G1020500	8.97222	4.078e-65	32.5334	6.62e-166	33.4084	1.222e-168	1.93294	1.84e-05	3.20283	1.543e-17	10.6385	5.329e-76
					MD05G1026700	MD01G1182000	MD00G1183900	MD00G1183900		MD00G1183900	MD02G1182900	MD01G1175800	MD00G1183900		MD05G1026700	24.4425	59.79	12.605	5.2625	7.3	5.44		MD05G1025200	3.06734	8.058e-06	3.2247	6.073e-07	-1.12881	0.67907	1.80489	0.0606217	2.17389	0.002652	1.83966	0.0162268
					MD05G1028100	MD01G1182300	MD00G1184100	MD00G1184100		MD00G1184100	MD02G1183500	MD01G1176400	MD00G1184100		MD05G1028100	219.438	191.007	44.3475	115.052	141.345	75.2375		MD05G1026700	7.55705	3.129e-79	19.8761	4.561e-175	4.35305	2.238e-42	1.53069	0.002135	2.19306	2.136e-11	1.57663	0.0001397
					MD05G1039000	MD01G1183200	MD00G1185400	MD00G1185400		MD00G1185400	MD02G1185000	MD01G1177000	MD00G1185400		MD05G1039000	0.405	4.3275	2.1925	0.215	0.7825	1.8925		MD05G1028100	2.55489	1.355e-09	2.38667	6.783e-09	-1.76058	0.0001416	1.24138	0.374203	1.58016	0.006711	-1.23095	0.245955
					MD05G1039400	MD01G1185900	MD00G1186700	MD00G1186700		MD00G1186700	MD02G1186900	MD01G1177100	MD00G1186700		MD05G1039400	2.2425	23.2425	16.3075	1.5575	1.675	13.2175		MD05G1039000	5.62247	1.218e-10	64.7034	5.223e-67	34.2417	2.512e-48	2.86142	0.0009142	10.6256	3.728e-20	24.8439	1.928e-39
					MD05G1039500	MD01G1187600	MD00G1186900	MD00G1186900		MD00G1186900	MD02G1187300	MD01G1177200	MD00G1186900		MD05G1039500	1.1225	4.0625	2.6975	0.77	0.59	3.4975		MD05G1039400	3.06743	8.82e-10	34.6088	1.098e-104	25.1595	6.766e-87	2.02938	0.0008049	2.24767	2.38e-05	17.0958	1.083e-66
					MD05G1041000	MD01G1189500	MD00G1187000	MD00G1187000		MD00G1187000	MD02G1189200	MD01G1177900	MD00G1187000		MD05G1041000	11.9025	49.2425	8.5225	5.1425	7.4275	9.4925		MD05G1039500	2.95384	1.852e-08	11.5694	1.013e-47	7.94727	2.544e-34	1.89875	0.005889	1.49921	0.075983	8.65755	7.473e-37
					MD05G1042900	MD01G1190800	MD00G1187300	MD00G1187300		MD00G1187300	MD02G1190800	MD01G1178200	MD00G1187300		MD05G1042900	16.2075	24.485	81.14	35.3275	36.865	81.865		MD05G1041000	3.42493	1.143e-25	15.343	1.368e-129	2.75663	2.017e-18	1.39936	0.0359903	2.08954	4.299e-09	2.57494	1.249e-15
					MD05G1054900	MD01G1190900	MD00G1187500	MD00G1187500		MD00G1187500	MD02G1194100	MD01G1178300	MD00G1187500		MD05G1054900	0.4625	0.1875	0.0425	0.48	0.3375	0.195		MD05G1042900	-2.47909	1.135e-06	-1.50306	0.0360913	2.2793	1.044e-06	-1.19736	0.562271	-1.10481	0.687683	1.93425	0.0002327
					MD05G1063000	MD01G1191000	MD00G1188200	MD00G1188200		MD00G1188200	MD02G1194400	MD01G1179000	MD00G1188200		MD05G1063000	0.2525	0.32	0.07	0.135	0.2	0.165		MD05G1054900	-3.19345	0.001591	-7.41936	5.972e-09	-29.5164	9.505e-15	-3.2893	0.001388	-4.49607	1.025e-05	-8.09676	5.538e-10
					MD05G1063400	MD01G1191900	MD00G1188600	MD00G1188600		MD00G1188600	MD02G1196000	MD01G1179800	MD00G1188600		MD05G1063400	49.97	53.21	21.56	68.51	61.46	63.5375		MD05G1063000	3.69097	0.0481615	4.92354	0.002244	1.19735	0.811038	1.91622	0.465932	2.82268	0.0819422	2.25123	0.177147
					MD05G1070000	MD01G1193800	MD00G1188700	MD00G1188700		MD00G1188700	MD02G1199000	MD01G1180000	MD00G1188700		MD05G1070000	0.68	0.4175	0.59	1.0125	0.7875	0.9625		MD05G1063400	2.6219	1.221e-07	3.01687	1.174e-10	1.25718	0.227247	3.38219	1.361e-11	3.11619	1.518e-10	3.11551	2.951e-11
					MD05G1074000	MD01G1194600	MD00G1189000	MD00G1189000		MD00G1189000	MD02G1199900	MD01G1180500	MD00G1189000		MD05G1074000	2.8925	0.02	0.4525	0.0975	0.1525	0.37		MD05G1070000	-2.37192	0.00835	-3.60016	7.069e-06	-2.42822	0.0008923	-1.69261	0.163258	-2.11217	0.0122324	-1.77399	0.0482517
					MD05G1074200	MD01G1195000	MD00G1189200	MD00G1189200		MD00G1189200	MD02G1202200	MD01G1182000	MD00G1189200		MD05G1074200	1.0025	0.5175	0.8725	0.7675	0.9375	1.185		MD05G1074000	96.6707	3.399e-07	-1.18879	0.921961	17.7132	0.0007125	3.2975	0.416345	5.21464	0.115866	12.2863	0.006054
					MD05G1075600	MD01G1195100	MD00G1189400	MD00G1189400		MD00G1189400	MD02G1203700	MD01G1184900	MD00G1189400		MD05G1075600	2.7425	5.4425	12.66	0.5275	1.265	5.5975		MD05G1074200	2.62565	0.0192207	1.48836	0.32515	2.6246	0.003094	1.94867	0.153884	2.45864	0.0147753	3.00033	0.001245
					MD05G1080900	MD01G1195200	MD00G1189900	MD00G1189900		MD00G1189900	MD02G1206600	MD01G1185300	MD00G1189900		MD05G1080900	42.6875	220.268	64.505	4.325	10.7525	38.45		MD05G1075600	9.84155	1.662e-18	21.1419	2.244e-34	51.2509	5.784e-58	1.80384	0.151144	4.46896	1.023e-07	19.0367	5.82e-32
					MD05G1086600	MD01G1195300	MD00G1190100	MD00G1190100		MD00G1190100	MD02G1207000	MD01G1185900	MD00G1190100		MD05G1086600	0.24	0.3475	8.1775	0.0875	0.16	8.3675		MD05G1080900	123.837	1.547e-84	694.262	4.875e-157	210.501	3.167e-105	11.8629	2.901e-20	30.566	1.289e-40	105.142	5.059e-79
					MD05G1086900	MD01G1195400	MD00G1190300	MD00G1190300		MD00G1190300	MD02G1207400	MD01G1186200	MD00G1190300		MD05G1086900	0.74	0.4425	3.7575	0.5125	0.3725	1.31		MD05G1086600	5.96079	0.005501	9.3423	3.36e-05	227.235	5.707e-30	2.16028	0.419851	3.94286	0.027572	196.67	7.546e-28
					MD05G1087200	MD01G1196100	MD00G1190500	MD00G1190500		MD00G1190500	MD02G1207900	MD01G1188500	MD00G1190500		MD05G1087200	4.665	15.635	4.4525	1.085	1.065	1.735		MD05G1086900	2.49257	0.001902	1.6549	0.088105	14.4386	2.985e-31	1.67104	0.163082	1.24179	0.537658	4.22559	3.793e-09
					MD05G1088900	MD01G1196300	MD00G1190700	MD00G1190700		MD00G1190700	MD02G1216600	MD01G1190800	MD00G1190700		MD05G1088900	0.27	0.385	0.2775	0.3525	0.4	0.3125		MD05G1087200	12.377	5.669e-54	45.1419	8.635e-127	13.3402	3.374e-58	2.73803	1.585e-07	2.77048	3.176e-08	4.36059	3.167e-18
					MD05G1095000	MD01G1196800	MD00G1190900	MD00G1190900		MD00G1190900	MD02G1218900	MD01G1191400	MD00G1190900		MD05G1095000	24.3875	41.94	23.9125	16.03	15.2525	15.9575		MD05G1088900	-2.57182	0.0256615	-1.6748	0.174708	-2.24872	0.0150468	-2.08944	0.099268	-1.80883	0.122504	-2.34433	0.0152104
					MD05G1095600	MD01G1198100	MD00G1192400	MD00G1192400		MD00G1192400	MD02G1220300	MD01G1191900	MD00G1192400		MD05G1095600	0.7975	7.5075	4.335	0.18	0.94	1.4975		MD05G1095000	2.21095	9.305e-21	4.10584	1.981e-67	2.41584	7.943e-27	1.36474	0.003044	1.34154	0.002311	1.35422	0.000866
					MD05G1099500	MD01G1198200	MD00G1192600	MD00G1192600		MD00G1192600	MD02G1222600	MD01G1193200	MD00G1192600		MD05G1099500	0.2575	0.3175	1.5975	0.02717	0.065	0.8625		MD05G1095600	10.2526	7.588e-15	104.088	1.458e-63	62.4579	1.455e-50	2.22253	0.0744244	11.7304	1.812e-16	18.0626	3.246e-24
					MD05G1105100	MD01G1198300	MD00G1193000	MD00G1193000		MD00G1193000	MD02G1223800	MD01G1195100	MD00G1193000		MD05G1105100	0.15	0.8325	0.4275	0.0475	0.05	0.14		MD05G1099500	8.93748	4.82e-10	12.3416	5.704e-14	63.5508	9.807e-39	-1.06515	0.952454	2.23083	0.0592605	28.7794	5.425e-25
					MD05G1105800	MD01G1198500	MD00G1200200	MD00G1200200		MD00G1200200	MD02G1226200	MD01G1195400	MD00G1200200		MD05G1105800	1.66	0.01	0.3125	0.025	0.005	0.0675		MD05G1105100	7.62177	0.0170992	46.9915	2.406e-09	25.1113	3.8e-07	2.40271	0.489184	2.70898	0.27716	7.04354	0.006807
					MD05G1108400	MD01G1198700	MD00G1200300	MD00G1200300		MD00G1200300	MD02G1228800	MD01G1196100	MD00G1200300		MD05G1108400	23.1175	31.61	31.6125	39.3225	8.015	15.5175		MD05G1105800	102.868	7.745e-08	-1.37415	0.827069	22.7103	0.0001275	1.63228	0.795272	-2.43922	0.534702	4.21566	0.141556
					MD05G1108800	MD01G1201900	MD00G1201200	MD00G1201200		MD00G1201200	MD02G1233400	MD01G1196300	MD00G1201200		MD05G1108800	7.2875	1.9425	0.815	1.98	2.9225	1.3325		MD05G1108400	2.09751	6.419e-06	3.12004	1.498e-14	3.21255	8.241e-16	3.36319	4.531e-15	-1.41045	0.0549513	1.32178	0.107734
					MD05G1109100	MD01G1202600	MD00G1201700	MD00G1201700		MD00G1201700	MD02G1236000	MD01G1196800	MD00G1201700		MD05G1109100	26.04	5.995	1.8675	11.1325	35.205	5.055		MD05G1108800	5.0281	0.0274691	1.49087	0.610402	-1.5028	0.566916	1.3409	0.816779	2.05582	0.329564	-1.09936	0.925256
					MD05G1109800	MD01G1204000	MD00G1201800	MD00G1201800		MD00G1201800	MD02G1236100	MD01G1198200	MD00G1201800		MD05G1109800	10.13	35.7475	6.585	4.8775	6.7175	4.63		MD05G1109100	5.28819	0.0450905	1.36868	0.716839	-2.23887	0.247196	2.2268	0.444908	7.25844	0.004496	1.01101	0.989759
					MD05G1113400	MD01G1204300	MD00G1202300	MD00G1202300		MD00G1202300	MD02G1237300	MD01G1198500	MD00G1202300		MD05G1113400	11.315	6.84	7.0175	11.1325	25.0925	8.3125		MD05G1109800	2.82391	1.26e-14	10.7729	1.66e-80	2.06015	4.304e-08	1.28293	0.22658	1.82707	3.5e-05	1.21525	0.234336
					MD05G1118200	MD01G1205400	MD00G1202400	MD00G1202400		MD00G1202400	MD02G1239400	MD01G1200000	MD00G1202400		MD05G1118200	0.1675	0.1125	0.0675	0.0825	0.06	0.0775		MD05G1113400	-2.1214	0.004009	-3.23771	1.758e-07	-3.04566	2.368e-07	-2.29125	0.00132	1.02227	0.961899	-3.06005	4.668e-07
					MD05G1122000	MD01G1205900	MD00G1202600	MD00G1202600		MD00G1202600	MD02G1243300	MD01G1200200	MD00G1202600		MD05G1122000	39.66	59.8225	45.3875	14.3375	33.6975	20.0625		MD05G1118200	6.53142	0.0119019	4.68746	0.0219527	2.9183	0.107044	2.99111	0.241513	2.2647	0.312295	2.82153	0.15026
					MD05G1123600	MD01G1206800	MD00G1203200	MD00G1203200		MD00G1203200	MD02G1243700	MD01G1200600	MD00G1203200		MD05G1123600	0.8025	0.655	0.3375	0.6325	0.7825	0.52		MD05G1122000	2.17366	3.789e-08	3.5293	2.797e-22	2.76337	3.686e-15	-1.36027	0.104223	1.79063	6.095e-05	1.02829	0.895728
					MD05G1129900	MD01G1207200	MD00G1203400	MD00G1203400		MD00G1203400	MD02G1244300	MD01G1201900	MD00G1203400		MD05G1129900	0.6175	1.065	1.135	1.465	1.135	5.37		MD05G1123600	4.13128	4.513e-07	3.60518	2.532e-06	1.93829	0.0190452	3.04346	0.0003197	3.86333	1.297e-06	2.4873	0.001297
					MD05G1130500	MD01G1208300	MD00G1203500	MD00G1203500		MD00G1203500	MD02G1246200	MD01G1202600	MD00G1203500		MD05G1130500	7.6175	47.7	4.4425	4.695	8.1475	11.11		MD05G1129900	-2.58563	0.005311	-1.3667	0.369668	-1.24376	0.502058	-1.14008	0.829453	-1.42325	0.321693	3.20658	3.251e-05
					MD05G1130700	MD01G1208400	MD00G1203600	MD00G1203600		MD00G1203600	MD02G1246700	MD01G1205900	MD00G1203600		MD05G1130700	2.76	9.075	1.4025	2.3275	4.005	1.2175		MD05G1130500	2.7138	3.494e-08	18.5142	6.513e-73	1.78683	0.0008482	1.591	0.0446821	2.84653	4.836e-09	3.73572	5.241e-15
					MD05G1142300	MD01G1208700	MD00G1203700	MD00G1203700		MD00G1203700	MD02G1249600	MD01G1207300	MD00G1203700		MD05G1142300	1.18	0.7325	0.44	1.705	0.8825	1.015		MD05G1130700	2.10141	0.0116833	7.48392	1.49e-19	1.19034	0.552702	1.6602	0.135609	2.94371	1.45e-05	-1.1631	0.650789
					MD05G1155500	MD01G1209000	MD00G1204100	MD00G1204100		MD00G1204100	MD02G1252200	MD01G1208400	MD00G1204100		MD05G1155500	0.2875	0.16	0.145	0.145	0.1725	0.1075		MD05G1142300	-2.13095	0.007357	-3.18856	9.524e-07	-5.1594	5.017e-13	-1.58138	0.168666	-2.96058	1.102e-05	-2.65956	3.695e-05
					MD05G1160800	MD01G1209100	MD00G1204600	MD00G1204600		MD00G1204600	MD02G1253200	MD01G1208700	MD00G1204600		MD05G1160800	0.175	0.1875	0.1375	0.24	0.1575	0.1925		MD05G1155500	2.55443	0.0121315	1.56036	0.250741	1.43278	0.31517	1.23115	0.754193	1.46165	0.350624	-1.10638	0.836475
					MD05G1162500	MD01G1209200	MD00G1204700	MD00G1204700		MD00G1204700	MD02G1259800	MD01G1208800	MD00G1204700		MD05G1162500	0.3025	0.1825	0.345	0.5125	0.31	0.4675		MD05G1160800	-2.30769	0.0003335	-2.00316	0.001381	-2.61528	2.259e-06	-1.78607	0.0254201	-2.58905	1.44e-05	-2.24199	0.0001211
					MD05G1163600	MD01G1211600	MD00G1205800	MD00G1205800		MD00G1205800	MD02G1260200	MD01G1209000	MD00G1205800		MD05G1163600	0.6275	0.3775	0.5275	0.4275	0.8425	0.7875		MD05G1162500	-2.27458	0.0415616	-3.61596	0.0003617	-1.8163	0.0541618	-1.44218	0.443332	-2.26446	0.0170075	-1.58405	0.169017
					MD05G1164900	MD01G1212500	MD00G1206800	MD00G1206800		MD00G1206800	MD02G1263500	MD01G1209100	MD00G1206800		MD05G1164900	0.5675	1.425	39.2875	0.2625	0.49	11.8225		MD05G1163600	7.68127	0.0001426	4.89484	0.002471	7.03575	3.627e-05	4.81741	0.009554	9.66609	6.263e-06	8.75578	6.859e-06
					MD05G1166800	MD01G1213300	MD00G1208300	MD00G1208300		MD00G1208300	MD02G1265300	MD01G1209200	MD00G1208300		MD05G1166800	2.115	1.895	0.805	1.2375	0.91	1.16		MD05G1164900	2.40522	0.0221302	6.51541	5.122e-11	186.59	1.532e-87	1.06523	0.940186	2.02394	0.0453026	47.1325	4.213e-47
					MD05G1168400	MD01G1213400	MD00G1214200	MD00G1214200		MD00G1214200	MD02G1266900	MD01G1209900	MD00G1214200		MD05G1168400	0.67	2.89	98.25	0.2325	1.0875	26.4425		MD05G1166800	2.92729	5.069e-06	2.80657	4.343e-06	1.24672	0.410542	1.61445	0.13749	1.2263	0.514267	1.4851	0.131001
					MD05G1170300	MD01G1213900	MD00G1214300	MD00G1214300		MD00G1214300	MD02G1267500	MD01G1210200	MD00G1214300		MD05G1170300	3.1175	10.2375	3.2025	16.49	5.865	0.4775		MD05G1168400	4.84016	0.002806	23.2741	2.627e-13	823.899	1.727e-59	1.65494	0.530975	8.00063	9.475e-06	186.623	7.183e-36
					MD05G1180800	MD01G1214100	MD00G1214400	MD00G1214400		MD00G1214400	MD02G1269300	MD01G1211300	MD00G1214400		MD05G1180800	0.615	0.465	0.4575	0.79	0.81	0.5525		MD05G1170300	-2.30265	1.082e-05	1.56022	0.0169352	-1.98474	6.115e-05	2.18078	4.091e-05	-1.24404	0.319923	-15.9625	5.85e-45
					MD05G1181500	MD01G1214200	MD00G1214800	MD00G1214800		MD00G1214800	MD02G1272800	MD01G1211600	MD00G1214800		MD05G1181500	0.0375	0.0175	0	0.04	0	0		MD05G1180800	-2.53846	0.0002022	-3.09433	1.007e-06	-3.02523	4.933e-07	-2.07824	0.006758	-1.95456	0.00616	-2.96667	1.516e-06
					MD05G1184200	MD01G1214300	MD00G1215200	MD00G1215200		MD00G1215200	MD02G1274400	MD01G1212500	MD00G1215200		MD05G1184200	0.5625	0.1	2.0825	0.0475	0.295	0.935		MD05G1181500	-14.3827	0.0370508	-21.9003	0.012644	-65.279	0.012615	-14.6178	NaN	-75.2609	0.0206105	-77.463	0.0162514
					MD05G1189100	MD01G1214500	MD00G1219900	MD00G1219900		MD00G1219900	MD02G1274800	MD01G1212900	MD00G1219900		MD05G1189100	47.5325	127.945	93.9	48.4125	41.8825	66.9225		MD05G1184200	18.2584	0.00242	3.77965	0.193467	77.8681	1.99e-08	1.58273	0.818398	9.6529	0.0146262	29.3539	4.183e-05
					MD05G1196800	MD01G1215200	MD00G1220000	MD00G1220000		MD00G1220000	MD02G1275400	MD01G1213100	MD00G1220000		MD05G1196800	0	0	0	0.0025	0	0		MD05G1189100	2.21468	4.111e-10	6.4577	4.964e-57	4.89103	9.194e-42	2.12579	1.118e-08	1.89491	9.926e-07	2.92959	3.852e-19
					MD05G1197600	MD01G1215300	MD00G1220200	MD00G1220200		MD00G1220200	MD02G1276300	MD01G1213300	MD00G1220200		MD05G1197600	0.4	53.015	62.7875	0.12	5.2075	38.9275		MD05G1196800	-180.116	0.0179242	-167.489	0.007725	-161.702	0.003055	-61.0698	0.005805	-186.355	0.005966	-191.887	0.004321
					MD05G1198100	MD01G1216400	MD00G1220400	MD00G1220400		MD00G1220400	MD02G1277800	MD01G1213400	MD00G1220400		MD05G1198100	0.56	2.055	0.6175	0.3025	0.45	0.6		MD05G1197600	11.7469	1.19e-06	1721.6	4.329e-66	2109.73	5.744e-70	3.54854	0.0653635	152.59	7.989e-29	1096.87	5.169e-58
					MD05G1204300	MD01G1216700	MD00G1220800	MD00G1220800		MD00G1220800	MD02G1282000	MD01G1213600	MD00G1220800		MD05G1204300	1.6375	1.16	1.0225	0.7925	0.865	0.8175		MD05G1198100	2.22697	0.006506	8.80176	8.23e-23	2.73252	1.864e-05	1.13593	0.819386	1.73093	0.0556297	2.23647	0.001437
					MD05G1205500	MD01G1216800	MD00G1221100	MD00G1221100		MD00G1221100	MD02G1282600	MD01G1214100	MD00G1221100		MD05G1205500	0.2975	2.56	5.2725	0.2225	0.315	2.9475		MD05G1204300	3.02072	0.007542	2.34947	0.0258718	2.1554	0.0315102	1.40964	0.599165	1.5805	0.308169	1.44993	0.396563
					MD05G1207200	MD01G1216900	MD00G1221400	MD00G1221400		MD00G1221400	MD02G1283400	MD01G1214300	MD00G1221400		MD05G1207200	0.15	0.1575	0.185	0.56	0.205	0.165		MD05G1205500	4.14888	0.0003018	38.6389	3.1e-32	81.8588	1.674e-47	3.00804	0.0141743	4.28983	8.624e-05	38.4755	4.294e-32
					MD05G1208000	MD01G1217200	MD01G1000200	MD01G1000200		MD01G1000200	MD02G1284100	MD01G1214500	MD01G1000200		MD05G1208000	6.435	57.575	179.795	3.6575	8.85	41.8925		MD05G1207200	-5.27122	0.028616	-4.72534	0.0158189	-3.83863	0.02368	-1.53115	0.699834	-4.03676	0.0370664	-5.11235	0.009232
					MD05G1211900	MD01G1218900	MD01G1001600	MD01G1001600		MD01G1001600	MD02G1292300	MD01G1215300	MD01G1001600		MD05G1211900	1.2125	0.955	1.095	1.88	0.8	1.4075		MD05G1208000	2.36267	1.109e-06	22.8951	1.229e-98	74.2554	4.452e-188	1.27618	0.384195	3.18098	2.625e-12	14.5184	1.997e-71
					MD05G1215900	MD01G1219300	MD01G1002000	MD01G1002000		MD01G1002000	MD02G1293500	MD01G1216900	MD01G1002000		MD05G1215900	1.8625	2.945	1.1225	1.76	2.32	2.55		MD05G1211900	-2.26053	0.0142718	-2.63248	0.0008576	-2.23662	0.002658	-1.54464	0.264304	-3.42107	3.378e-05	-2.04477	0.0108345
					MD05G1217300	MD01G1220700	MD01G1004300	MD01G1004300		MD01G1004300	MD02G1294500	MD01G1217000	MD01G1004300		MD05G1217300	0.2675	0.38	0.145	0.485	0.1	0.3425		MD05G1215900	-2.03376	0.001215	-1.19465	0.451936	-2.99849	6.262e-09	-2.27842	0.000143	-1.67289	0.0147645	-1.57691	0.0244334
					MD05G1219200	MD01G1222100	MD01G1005300	MD01G1005300		MD01G1005300	MD02G1299800	MD01G1218900	MD01G1005300		MD05G1219200	1.7375	2.925	1.31	0.2725	0.6125	0.31		MD05G1217300	-2.4283	0.0216284	-1.60407	0.171257	-3.99422	2.519e-05	-1.44303	0.439503	-6.60248	7.242e-07	-2.03132	0.0271322
					MD05G1220800	MD01G1224500	MD01G1005400	MD01G1005400		MD01G1005400	MD02G1300300	MD01G1219300	MD01G1005400		MD05G1220800	0.5325	0.495	0.24	0.45	0.44	0.3775		MD05G1219200	7.02996	0.001004	13.1014	4.788e-07	6.11378	0.0004005	1.09826	0.952565	2.47677	0.169865	1.24107	0.791324
					MD05G1223700	MD01G1224800	MD01G1005700	MD01G1005700		MD01G1005700	MD02G1301000	MD01G1219500	MD01G1005700		MD05G1223700	0.2775	0.1225	0.315	0.09	0.1025	0.2725		MD05G1220800	2.99244	1.008e-07	2.97561	2.981e-08	1.50093	0.0499677	2.37415	0.0001096	2.40526	2.97e-05	1.98778	0.0008581
					MD05G1224700	MD01G1225400	MD01G1006000	MD01G1006000		MD01G1006000	MD02G1301700	MD01G1220500	MD01G1006000		MD05G1224700	16.8375	65.135	30.1675	6.945	9.8125	23.3575		MD05G1223700	2.71448	0.046847	1.32279	0.616341	3.38512	0.001026	-1.2086	0.846551	-1.10191	0.892091	2.39709	0.0361833
					MD05G1226600	MD01G1225700	MD01G1006400	MD01G1006400		MD01G1006400	MD02G1302900	MD01G1220700	MD01G1006400		MD05G1226600	0.2775	0.5375	0.4075	0.1	0.0775	0.2575		MD05G1224700	2.65008	5.018e-13	11.1111	1.294e-81	5.3189	8.397e-40	1.03052	0.929676	1.50765	0.006553	3.46425	7.38e-22
					MD05G1232400	MD01G1226700	MD01G1007800	MD01G1007800		MD01G1007800	MD02G1303900	MD01G1220800	MD01G1007800		MD05G1232400	1.895	3.11	3.555	1.1625	0.9925	1.12		MD05G1226600	2.42182	0.003079	5.10771	5.866e-12	3.94123	5.593e-09	-1.24709	0.699488	-1.49085	0.292008	2.09513	0.006116
					MD05G1240300	MD01G1227100	MD01G1007900	MD01G1007900		MD01G1007900	MD02G1305800	MD01G1221800	MD01G1007900		MD05G1240300	0.945	0.9525	4.1875	0.2325	0.165	1.1875		MD05G1232400	2.72247	1.693e-07	4.78255	2.607e-19	5.60386	6.246e-24	1.54782	0.0847285	1.36547	0.17116	1.48232	0.0563733
					MD05G1240800	MD01G1228700	MD01G1008200	MD01G1008200		MD01G1008200	MD02G1306200	MD01G1222100	MD01G1008200		MD05G1240800	0.04	0.0675	0.0225	0.0525	0.095	0.0375		MD05G1240300	3.36765	0.0141727	3.59284	0.002515	16.1523	6.357e-15	-1.25384	0.828732	-1.63297	0.458893	3.88436	0.0008662
					MD05G1254600	MD01G1229100	MD01G1009700	MD01G1009700		MD01G1009700	MD02G1306400	MD01G1225000	MD01G1009700		MD05G1254600	0.445	0.7625	0.735	0.34	0.3275	0.3		MD05G1240800	-5.89417	0.0007301	-3.16037	0.0108101	-9.06534	1.427e-05	-4.75079	0.002927	-2.54132	0.0393382	-6.79438	5.829e-05
					MD05G1259600	MD01G1229700	MD01G1010900	MD01G1010900		MD01G1010900	MD02G1306700	MD01G1225700	MD01G1010900		MD05G1259600	0.24	0.2625	0.28	0.445	0.4875	0.4475		MD05G1254600	3.10822	0.005964	5.73615	2.112e-07	5.61582	9.802e-08	2.18213	0.103588	2.18979	0.0511812	1.92907	0.0949349
					MD05G1261500	MD01G1229900	MD01G1011800	MD01G1011800		MD01G1011800	MD02G1307700	MD01G1225900	MD01G1011800		MD05G1261500	0.875	1.8	1.235	0.3975	0.455	1.5225		MD05G1259600	-2.7593	0.0002493	-2.27083	0.00149	-2.09083	0.002134	-1.55982	0.193632	-1.36342	0.29009	-1.54614	0.0988983
					MD05G1263100	MD01G1230000	MD01G1012000	MD01G1012000		MD01G1012000	MD02G1308000	MD01G1226700	MD01G1012000		MD05G1263100	0.5575	13.91	6.785	0.13	1.0375	3.26		MD05G1261500	2.52631	0.001093	5.62387	1.974e-13	4.02277	2.4e-09	1.08627	0.890185	1.28747	0.454595	4.15855	2.449e-09
					MD05G1266200	MD01G1230700	MD01G1013500	MD01G1013500		MD01G1013500	MD02G1309400	MD01G1227100	MD01G1013500		MD05G1266200	2.575	0.02	2.995	0.435	0.1	0.3825		MD05G1263100	5.1773	2.26e-07	143.484	6.972e-72	72.8643	6.439e-54	1.18029	0.814377	9.68175	3.568e-14	29.3707	3.939e-33
					MD05G1267000	MD01G1232800	MD01G1014300	MD01G1014300		MD01G1014300	MD02G1309600	MD01G1227700	MD01G1014300		MD05G1267000	0.0160175	0.0123975	0.0225	0.0325	0.02489	0.0525		MD05G1266200	13.6885	0.0120006	-8.10659	0.0693766	18.6178	0.0004224	2.29333	0.588407	-1.80156	0.632252	2.00301	0.520817
					MD05G1267500	MD01G1233000	MD01G1015700	MD01G1015700		MD01G1015700	MD02G1313700	MD01G1228000	MD01G1015700		MD05G1267500	5.1175	9.3375	8.9625	2.71	4.2075	3.51		MD05G1267000	-4.5022	0.002332	-4.62355	0.0008684	-2.89575	0.006249	-2.31095	0.0965453	-2.96758	0.0103643	-1.42706	0.395902
					MD05G1267900	MD01G1233100	MD01G1016100	MD01G1016100		MD01G1016100	MD02G1314800	MD01G1228200	MD01G1016100		MD05G1267900	10.3125	0.0475	2.26	1.28	0.4025	0.4425		MD05G1267500	2.01024	9.994e-07	3.94776	1.919e-27	3.90818	1.487e-27	-1.00505	0.994608	1.59444	0.001708	1.28813	0.102106
					MD05G1268400	MD01G1233900	MD01G1017000	MD01G1017000		MD01G1017000	MD02G1315200	MD01G1228300	MD01G1017000		MD05G1268400	5.405	17.01	968.372	3.975	8.7625	227.157		MD05G1267900	8.94967	0.035426	-20.5326	0.001137	2.29648	0.355648	1.09786	0.967606	-2.80546	0.317592	-2.63776	0.320212
					MD05G1269300	MD01G1234700	MD01G1017100	MD01G1017100		MD01G1017100	MD02G1315600	MD01G1228800	MD01G1017100		MD05G1269300	100.19	63.2525	27.4675	17.7475	9.79	17.675		MD05G1268400	3.48928	9.695e-07	12.0532	8.101e-28	712.294	3.594e-192	2.47408	0.001479	5.6547	7.463e-13	140.626	1.769e-108
					MD05G1273700	MD01G1235200	MD01G1017800	MD01G1017800		MD01G1017800	MD02G1319500	MD01G1228900	MD01G1017800		MD05G1273700	0.22	0.1825	0.15	0.1975	0.1725	0.3175		MD05G1269300	17.1031	3.638e-174	11.654	1.539e-130	5.22641	4.037e-59	2.84013	1.329e-21	1.61849	4.627e-05	2.8205	5.197e-23
					MD05G1278200	MD01G1236500	MD01G1019000	MD01G1019000		MD01G1019000	MD02G1319600	MD01G1229100	MD01G1019000		MD05G1278200	60.7175	37.55	6.685	4.6125	3.165	2.58		MD05G1273700	2.20871	0.0241626	1.96993	0.0280049	1.67343	0.0801578	1.86967	0.103281	1.70488	0.10932	3.0099	7.04e-05
					MD05G1282000	MD01G1236600	MD01G1019500	MD01G1019500		MD01G1019500	MD03G1000600	MD01G1230100	MD01G1019500		MD05G1282000	0.225	6.4725	16.08	0.02	0.43	2.0225		MD05G1278200	64.3068	1.784e-176	42.7165	6.734e-144	7.8815	6.751e-43	4.57261	4.48e-21	3.24466	8.175e-13	2.55439	9.628e-09
					MD05G1282100	MD01G1239200	MD01G1020400	MD01G1020400		MD01G1020400	MD03G1001100	MD01G1230700	MD01G1020400		MD05G1282100	1.7975	26.67	56.325	0.1525	1.2275	19.4825		MD05G1282000	8.99226	0.0176276	280.904	8.917e-17	717.924	3.607e-23	-1.01925	0.994608	16.8683	0.000268	76.3485	4.223e-10
					MD05G1287000	MD02G1000500	MD01G1020500	MD01G1020500		MD01G1020500	MD03G1002700	MD01G1231200	MD01G1020500		MD05G1287000	10.085	57.5525	35.6875	5.085	7.4675	11.8625		MD05G1282100	46.1502	5.309e-15	745.166	1.716e-46	1614.85	3.378e-58	3.70016	0.0750651	30.5256	9.983e-12	469.348	5.055e-40
					MD05G1293700	MD02G1000700	MD01G1021000	MD01G1021000		MD01G1021000	MD03G1005600	MD01G1232800	MD01G1021000		MD05G1293700	0.0475	0.0575	0.04	0.0325	0.0175	0.035		MD05G1287000	2.91901	1.765e-06	18.0738	1.604e-52	11.5651	1.026e-37	1.39324	0.344409	2.10708	0.001457	3.23227	1.528e-08
					MD05G1296400	MD02G1001300	MD01G1022800	MD01G1022800		MD01G1022800	MD03G1007900	MD01G1235200	MD01G1022800		MD05G1296400	2.055	20.0875	12.32	0.27	2.115	4.815		MD05G1293700	8.98377	0.001577	12.3657	3.515e-05	8.49497	0.0002941	5.62084	0.0279834	2.93425	0.166885	6.54507	0.003123
					MD05G1302200	MD02G1001900	MD01G1023400	MD01G1023400		MD01G1023400	MD03G1010200	MD01G1235900	MD01G1023400		MD05G1302200	0.48	0.405	1.7525	0.16	0.2225	4.7175		MD05G1296400	19.3256	4.45e-13	201.3	1.346e-44	127.257	1.395e-37	2.38353	0.203497	18.9101	9.38e-13	41.738	6.888e-22
					MD05G1305200	MD02G1002600	MD01G1024400	MD01G1024400		MD01G1024400	MD03G1011100	MD01G1236100	MD01G1024400		MD05G1305200	0.2325	0.24	0.465	0.195	0.24	0.215		MD05G1302200	6.52644	6.381e-10	5.95546	1.884e-09	26.2588	4.431e-33	2.0594	0.101384	2.87916	0.001837	59.6107	3.356e-51
					MD05G1309500	MD02G1003300	MD01G1024600	MD01G1024600		MD01G1024600	MD03G1011800	MD01G1238700	MD01G1024600		MD05G1309500	19.36	73.895	48.76	20.5325	15.595	37.4525		MD05G1305200	2.07482	0.0428232	2.31909	0.004019	4.60177	9.013e-10	1.62806	0.246211	2.13553	0.0129287	1.8032	0.0534843
					MD05G1309700	MD02G1004100	MD01G1025400	MD01G1025400		MD01G1025400	MD03G1012000	MD02G1001900	MD01G1025400		MD05G1309700	0.23	0.19	0.135	0.2125	0.2775	0.21		MD05G1309500	2.17561	5.804e-07	8.92807	1.248e-58	6.10994	2.447e-40	2.17201	1.253e-06	1.70003	0.001035	3.94082	7.492e-23
					MD05G1310700	MD02G1004600	MD01G1025500	MD01G1025500		MD01G1025500	MD03G1012200	MD02G1003300	MD01G1025500		MD05G1310700	0.4025	0.5	1.7625	0.3725	0.515	0.5125		MD05G1309700	-2.16761	0.0243368	-2.41141	0.002802	-3.31772	1.937e-05	-2.50656	0.005805	-1.84473	0.0442472	-2.48676	0.001309
					MD05G1311400	MD02G1005800	MD01G1025800	MD01G1025800		MD01G1025800	MD03G1012700	MD02G1003500	MD01G1025800		MD05G1311400	127.285	139.623	91.3875	75.335	28.1475	149.14		MD05G1310700	3.11388	0.0005429	4.17357	6.349e-07	15.2214	1.504e-26	2.71845	0.004552	3.88973	5.147e-06	3.75452	3.651e-06
					MD05G1315300	MD02G1006600	MD01G1026200	MD01G1026200		MD01G1026200	MD03G1015300	MD02G1003800	MD01G1026200		MD05G1315300	5.3275	3.65	1.7625	3.325	2.55	2.42		MD05G1311400	5.9392	3.189e-55	7.02325	7.595e-67	4.7261	7.866e-43	3.28438	3.868e-23	1.26798	0.101672	6.4791	4.098e-61
					MD05G1315500	MD02G1006900	MD01G1026400	MD01G1026400		MD01G1026400	MD03G1016200	MD02G1006600	MD01G1026400		MD05G1315500	5.455	2.9375	1.39	3.6925	1.49	2.1725		MD05G1315300	2.50309	2.007e-07	1.83812	0.0005777	-1.09636	0.650712	1.45194	0.113689	1.14954	0.545519	1.05373	0.831978
					MD05G1321800	MD02G1009200	MD01G1027200	MD01G1027200		MD01G1027200	MD03G1017100	MD02G1007300	MD01G1027200		MD05G1321800	6.8075	4.52	1.65	2.6725	1.355	2.0725		MD05G1315500	2.16716	0.0430913	1.25393	0.557939	-1.6455	0.118097	1.35913	0.553705	-1.7596	0.116351	-1.24975	0.560903
					MD05G1321900	MD02G1010800	MD01G1027300	MD01G1027300		MD01G1027300	MD03G1017300	MD02G1009200	MD01G1027300		MD05G1321900	18.535	12.945	4.4375	7.375	4.4675	5.3875		MD05G1321800	3.68108	4.329e-07	2.6179	0.000157	-1.02909	0.960053	1.32818	0.506957	-1.4369	0.254958	1.03064	0.948939
					MD05G1323200	MD02G1011600	MD01G1027400	MD01G1027400		MD01G1027400	MD03G1019500	MD02G1010800	MD01G1027400		MD05G1323200	17.785	10.7725	2.7925	28.8975	26.7575	13.4425		MD05G1321900	5.79608	7.154e-14	4.33468	3.075e-10	1.51074	0.102413	2.11931	0.01098	1.33019	0.356965	1.54617	0.108237
					MD05G1323400	MD02G1012300	MD01G1027700	MD01G1027700		MD01G1027700	MD03G1019900	MD02G1010900	MD01G1027700		MD05G1323400	5.995	23.165	70.3525	3.14	5.5525	149.907		MD05G1323200	-2.67193	0.0002989	-4.05067	6.692e-09	-14.8315	3.168e-29	-1.71782	0.102248	-1.79761	0.0334715	-3.70073	5.459e-08
					MD05G1324300	MD02G1012400	MD01G1027900	MD01G1027900		MD01G1027900	MD03G1020000	MD02G1011600	MD01G1027900		MD05G1324300	63.2275	110.412	37.7225	18.335	11.5975	11.055		MD05G1323400	2.51212	7.579e-07	10.3594	1.392e-47	32.4742	1.028e-106	1.21821	0.539526	2.22989	1.842e-05	58.1636	1.131e-144
					MD05G1325400	MD02G1013200	MD01G1028500	MD01G1028500		MD01G1028500	MD03G1020200	MD02G1011700	MD01G1028500		MD05G1325400	70.395	153.795	74.7225	21.39	20.1625	47.675		MD05G1324300	8.90658	2.531e-85	16.7868	5.371e-143	5.92492	3.456e-57	2.42381	5.509e-13	1.58647	0.0003875	1.45806	0.002876
					MD05G1334300	MD02G1013700	MD01G1028700	MD01G1028700		MD01G1028700	MD03G1020500	MD02G1012300	MD01G1028700		MD05G1334300	11.9725	17.6175	41.3775	8.3275	9.5675	63.5725		MD05G1325400	10.021	1.044e-90	23.6734	2.164e-172	11.8807	1.329e-105	2.8669	1.462e-17	2.79297	3.622e-17	6.35957	1.699e-58
					MD05G1336800	MD02G1013900	MD01G1029300	MD01G1029300		MD01G1029300	MD03G1021500	MD02G1012400	MD01G1029300		MD05G1336800	0.6475	5.1575	4.0075	0.18	0.67	2.3775		MD05G1334300	2.65741	1.998e-13	4.19273	8.11e-30	10.1812	3.128e-78	1.72993	0.0003605	2.05394	2.154e-07	13.1901	8.636e-96
					MD05G1341800	MD02G1016800	MD01G1029400	MD01G1029400		MD01G1029400	MD03G1021800	MD02G1013800	MD01G1029400		MD05G1341800	11.0575	9.155	7.71	9.4575	9.6225	17.4025		MD05G1336800	2.05371	0.0208631	17.771	9.517e-38	14.3707	8.576e-33	-1.82067	0.114902	2.08774	0.007192	7.15988	1.227e-17
					MD05G1342500	MD02G1019200	MD01G1029500	MD01G1029500		MD01G1029500	MD03G1022000	MD02G1013900	MD01G1029500		MD05G1342500	0.15	0.105	0.0375	0.0675	0.0775	0.06		MD05G1341800	2.39588	9.629e-09	2.14704	2.613e-07	1.85455	1.883e-05	1.92683	8.326e-05	2.02766	5.772e-06	3.53061	5.806e-19
					MD05G1345500	MD02G1021100	MD01G1029800	MD01G1029800		MD01G1029800	MD03G1024400	MD02G1014800	MD01G1029800		MD05G1345500	27.0975	38.12	20.7375	36.425	37.24	16.36		MD05G1342500	3.67368	0.008145	2.67653	0.0308651	1.10994	0.869307	1.60938	0.515502	1.7785	0.273929	1.2993	0.646936
					MD05G1350300	MD02G1022400	MD01G1030600	MD01G1030600		MD01G1030600	MD03G1025400	MD02G1017600	MD01G1030600		MD05G1350300	1.725	0.025	4.9975	0	0.05	5.69		MD05G1345500	2.16634	9.587e-08	3.30833	2.116e-19	1.85716	4.778e-06	2.75488	9.862e-13	2.90855	1.11e-14	1.23056	0.206603
					MD05G1360200	MD02G1023100	MD01G1030900	MD01G1030900		MD01G1030900	MD03G1025800	MD02G1019000	MD01G1030900		MD05G1360200	0.08	0.07	1.125	0.005	0	0.22		MD05G1350300	42.4015	0.002603	1.09951	0.971844	143.261	1.065e-06	-3.2079	0.762524	1.54755	0.817335	137.129	3.346e-06
					MD05G1360300	MD02G1024400	MD01G1032000	MD01G1032000		MD01G1032000	MD03G1025900	MD02G1021100	MD01G1032000		MD05G1360300	8.405	17.0675	13.595	4.275	4.6775	8.4075		MD05G1360200	13.3561	0.046612	13.2562	0.016369	213.717	5.262e-09	-1.02992	0.994608	-3.10431	0.647968	35.781	0.0003218
					MD05G1363200	MD02G1024800	MD01G1032400	MD01G1032400		MD01G1032400	MD03G1026400	MD02G1022300	MD01G1032400		MD05G1363200	0.945	0.99	0.9425	0.9775	0.965	1.1875		MD05G1360300	3.51853	1.027e-29	7.76611	4.542e-81	6.39319	1.289e-66	1.69432	6.421e-05	1.9138	8.117e-08	3.32591	1.3e-27
					MD06G1002100	MD02G1025600	MD01G1032700	MD01G1032700		MD01G1032700	MD03G1033100	MD02G1022400	MD01G1032700		MD06G1002100	118.26	167.99	71.1	66.3925	85.595	59.9625		MD05G1363200	3.0965	5.921e-13	3.49638	1.547e-16	3.42826	1.298e-16	3.01838	9.741e-12	3.07413	1.064e-12	3.63185	9.402e-18
					MD06G1002200	MD02G1026800	MD01G1032800	MD01G1032800		MD01G1032800	MD03G1034800	MD02G1026600	MD01G1032800		MD06G1002200	0.405	0.3275	0.7575	0.2375	0.3325	0.5		MD06G1002100	2.85552	1.056e-24	4.37276	9.278e-50	1.90959	1.723e-10	1.50143	0.001021	2.00106	1.147e-10	1.3518	0.007401
					MD06G1002600	MD02G1027300	MD01G1034400	MD01G1034400		MD01G1034400	MD03G1035500	MD02G1027500	MD01G1034400		MD06G1002600	1.15	1.2125	5.9525	1.64	1.98	10.975		MD06G1002200	2.31193	0.00363	2.00113	0.009641	4.78991	1.874e-12	1.26428	0.619318	1.79873	0.0381579	2.62721	7.601e-05
					MD06G1003200	MD02G1027900	MD01G1035000	MD01G1035000		MD01G1035000	MD03G1036900	MD02G1027600	MD01G1035000		MD06G1003200	1.6675	1.7575	1.26	1.0825	1.3475	1.41		MD06G1002600	-2.10999	0.005555	-1.83339	0.0122004	2.7917	1.233e-06	-1.54514	0.174117	-1.23978	0.464306	4.32618	6.788e-12
					MD06G1009300	MD02G1028300	MD01G1035500	MD01G1035500		MD01G1035500	MD03G1037400	MD02G1027900	MD01G1035500		MD06G1009300	1.105	1.1825	0.175	1.1225	0.9875	0.5375		MD06G1003200	3.17239	3.363e-10	3.57933	4.452e-13	2.64113	3.329e-08	1.91601	0.003421	2.46754	2.232e-06	2.48654	5.734e-07
					MD06G1010900	MD02G1028600	MD01G1035600	MD01G1035600		MD01G1035600	MD03G1038500	MD02G1028300	MD01G1035600		MD06G1010900	5.5525	22.255	4.885	1.1225	1.005	8.14		MD06G1009300	2.34179	0.007362	2.72684	0.0002069	-2.37471	0.0127946	2.24109	0.0137649	2.01977	0.0181476	1.06333	0.886888
					MD06G1013900	MD02G1028700	MD01G1035800	MD01G1035800		MD01G1035800	MD03G1040800	MD02G1028600	MD01G1035800		MD06G1013900	134.165	745.975	179.675	67.3	85.68	52.4325		MD06G1010900	13.8654	2.702e-28	60.7339	1.716e-70	13.8319	2.541e-29	2.6669	0.0008618	2.46742	0.001062	19.2361	2.12e-36
					MD06G1014000	MD02G1030600	MD01G1036900	MD01G1036900		MD01G1036900	MD03G1041000	MD02G1028700	MD01G1036900		MD06G1014000	167.973	1021.55	282.832	88.1625	141.352	77.86		MD06G1013900	2.8863	8.242e-13	17.2527	2.533e-94	4.30896	1.422e-25	1.35738	0.146479	1.78991	0.0002694	1.05747	0.78768
					MD06G1017000	MD02G1032300	MD01G1037200	MD01G1037200		MD01G1037200	MD03G1044600	MD02G1028800	MD01G1037200		MD06G1017000	0.34	0.2075	0.4725	0.4375	0.6825	0.4475		MD06G1014000	3.38485	4.689e-24	22.1775	8.516e-160	6.35357	4.691e-57	1.66672	0.0004156	2.7708	2.281e-16	1.4706	0.003668
					MD06G1022000	MD02G1032700	MD01G1037800	MD01G1037800		MD01G1037800	MD03G1044800	MD02G1029800	MD01G1037800		MD06G1022000	0.2525	0.17	10.6025	0.0175	0.1475	8.8825		MD06G1017000	-2.94483	0.001437	-4.38442	1.488e-06	-1.85329	0.0356527	-2.38068	0.0169912	-1.47969	0.269534	-2.32824	0.005485
					MD06G1023900	MD02G1033100	MD01G1038000	MD01G1038000		MD01G1038000	MD03G1045300	MD02G1030000	MD01G1038000		MD06G1023900	17.565	9.9675	10.04	3.3	2.31	9.2625		MD06G1022000	6.07018	0.0130718	4.57662	0.020104	293.04	7.61e-27	-1.91546	0.671793	3.56023	0.071131	206.789	3.542e-23
					MD06G1024000	MD02G1033200	MD01G1038900	MD01G1038900		MD01G1038900	MD03G1046700	MD02G1031500	MD01G1038900		MD06G1024000	32.2225	20.94	23.065	5.045	3.5	18.045		MD06G1023900	7.97032	2.307e-41	4.87635	1.967e-24	5.09695	2.638e-26	1.41147	0.143325	1.01735	0.961899	3.93873	2.478e-18
					MD06G1027300	MD02G1034100	MD01G1039300	MD01G1039300		MD01G1039300	MD03G1046800	MD02G1032300	MD01G1039300		MD06G1027300	23.7875	37.1225	38.6375	10.805	10.7375	16.63		MD06G1024000	11.4535	2.79e-51	8.05907	5.503e-38	9.21506	2.083e-43	1.69644	0.0161812	1.21684	0.392789	6.044	3.748e-28
					MD06G1028000	MD02G1034700	MD01G1039700	MD01G1039700		MD01G1039700	MD03G1047800	MD02G1032600	MD01G1039700		MD06G1028000	1.105	1.36	2.16	3.6575	3.7825	2.5825		MD06G1027300	2.10643	7.051e-05	3.53077	1.797e-14	3.75867	2.061e-16	-1.13076	0.71328	-1.09782	0.699905	1.36045	0.110137
					MD06G1034300	MD02G1035000	MD01G1039800	MD01G1039800		MD01G1039800	MD03G1048000	MD02G1032700	MD01G1039800		MD06G1034300	92.3025	66.2575	62.3175	30.16	17.015	90.7575		MD06G1028000	-3.08539	0.009885	-2.33527	0.027539	-1.44224	0.318893	-1.0065	0.994608	1.06192	0.914652	-1.42299	0.377957
					MD06G1035300	MD02G1035700	MD01G1040300	MD01G1040300		MD01G1040300	MD03G1048200	MD02G1033200	MD01G1040300		MD06G1035300	23.3125	39.6625	58.1875	5.8	6.3625	23.995		MD06G1034300	6.23609	1.069e-60	4.82874	1.69e-45	4.67286	5.569e-44	1.9055	4.309e-07	1.11202	0.504561	5.7177	2.093e-55
					MD06G1037200	MD02G1036600	MD01G1040400	MD01G1040400		MD01G1040400	MD03G1048800	MD02G1034000	MD01G1040400		MD06G1037200	25.65	54.3525	22.3225	13.65	9.9925	12.4775		MD06G1035300	5.35305	6.219e-44	9.87454	6.331e-84	14.958	3.69e-118	1.26065	0.252478	1.42066	0.0200845	5.18076	1.088e-42
					MD06G1043300	MD02G1036800	MD01G1040800	MD01G1040800		MD01G1040800	MD03G1048900	MD02G1034500	MD01G1040800		MD06G1043300	2.05	1.7825	1.6075	0.56	1.885	0.67		MD06G1037200	2.86208	8.805e-25	6.53225	2.13e-81	2.77229	2.393e-24	1.42962	0.0064	1.07595	0.630166	1.30182	0.0237607
					MD06G1047600	MD02G1037700	MD01G1041000	MD01G1041000		MD01G1041000	MD03G1049100	MD02G1034600	MD01G1041000		MD06G1047600	36.5475	29.955	207.145	16.44	34.46	128.918		MD06G1043300	4.61742	7.552e-05	4.32116	4.799e-05	3.93881	6.51e-05	1.1584	0.857652	4.04742	0.0002085	1.37772	0.479626
					MD06G1051800	MD02G1037900	MD01G1041900	MD01G1041900		MD01G1041900	MD03G1051100	MD02G1034700	MD01G1041900		MD06G1051800	12.61	48.8725	64.83	5.3225	8.74	195.275		MD06G1047600	4.5365	4.26e-08	4.04738	1.432e-07	28.6288	3.482e-41	1.92391	0.0661746	4.21127	1.895e-07	15.0901	9.863e-27
					MD06G1051900	MD02G1038100	MD01G1042500	MD01G1042500		MD01G1042500	MD03G1052500	MD02G1034900	MD01G1042500		MD06G1051900	10.1975	3.165	2.42	1.2125	1.84	3.0725		MD06G1051800	3.66373	4.866e-20	15.4308	6.229e-93	21.1191	7.104e-116	1.45851	0.0571723	2.48214	1.203e-09	53.4312	1.396e-196
					MD06G1057000	MD02G1039500	MD01G1042800	MD01G1042800		MD01G1042800	MD03G1056400	MD02G1035000	MD01G1042800		MD06G1057000	0.02	0.019	0.0065275	0.0575	0.03	0.045		MD06G1051900	5.28292	1.332e-23	1.76246	0.002775	1.40569	0.0695601	-1.70586	0.0331418	-1.08883	0.752594	1.48978	0.0418403
					MD06G1062000	MD02G1039800	MD01G1043300	MD01G1043300		MD01G1043300	MD03G1057900	MD02G1035700	MD01G1043300		MD06G1062000	0.3375	0.2775	0.0725	1.01	1.1525	0.6375		MD06G1057000	-3.89701	0.0359616	-3.71405	0.0175361	-8.27418	0.0003994	-1.43193	0.662785	-2.25346	0.136265	-1.81508	0.255316
					MD06G1072200	MD02G1041700	MD01G1044100	MD01G1044100		MD01G1044100	MD03G1059200	MD02G1036600	MD01G1044100		MD06G1072200	13.7425	33.61	8.9175	3.045	2.325	3.715		MD06G1062000	-3.23538	0.0194692	-3.63625	0.003154	-12.5482	6.805e-07	-1.15696	0.859438	1.02335	0.981351	-1.82317	0.167091
					MD06G1080800	MD02G1042500	MD01G1044700	MD01G1044700		MD01G1044700	MD03G1060400	MD02G1037500	MD01G1044700		MD06G1080800	0.3875	0.22	0.585	0.225	0.2625	0.2125		MD06G1072200	10.2291	7.001e-29	27.1024	8.202e-60	7.47039	1.8e-22	2.1488	0.005234	1.68504	0.048563	2.60002	2.572e-05
					MD06G1082200	MD02G1042700	MD01G1045500	MD01G1045500		MD01G1045500	MD03G1063600	MD02G1037600	MD01G1045500		MD06G1082200	2.1575	1.4225	0.2225	4.47	4.8675	1.6575		MD06G1080800	6.13873	1.588e-06	3.74377	0.000532	10.0888	6.21e-12	3.27897	0.008058	3.93	0.000461	3.08887	0.003326
					MD06G1083400	MD02G1043700	MD01G1045800	MD01G1045800		MD01G1045800	MD03G1065600	MD02G1037900	MD01G1045800		MD06G1083400	0.84	0.45	0.345	1.17	0.565	0.8925		MD06G1082200	-2.91226	1.282e-08	-4.05006	6.824e-15	-25.0806	2.356e-53	-1.49535	0.103588	-1.32695	0.198212	-4.03194	5.106e-15
					MD06G1085400	MD02G1045800	MD01G1046500	MD01G1046500		MD01G1046500	MD03G1069500	MD02G1038100	MD01G1046500		MD06G1085400	364.18	218.62	53.29	202.297	240.885	86.0175		MD06G1083400	-2.18868	0.021303	-3.77307	1.295e-06	-4.71996	3.381e-09	-1.66816	0.189057	-3.35657	2.469e-05	-2.18408	0.006045
					MD06G1085500	MD02G1046000	MD01G1046700	MD01G1046700		MD01G1046700	MD03G1072200	MD02G1039500	MD01G1046700		MD06G1085500	5.2	45.7725	13.0325	0.705	4.8525	4.675		MD06G1085400	2.20806	1.268e-07	1.4191	0.0266777	-2.80789	5.308e-14	1.13781	0.624798	1.40216	0.041102	-2.07573	3.793e-07
					MD06G1086200	MD02G1046300	MD01G1047000	MD01G1047000		MD01G1047000	MD03G1072800	MD02G1039600	MD01G1047000		MD06G1086200	12.2425	12.455	13.2675	3.18	3.155	4.9975		MD06G1085500	14.2741	3.855e-31	135.786	3.254e-111	40.1705	9.584e-63	1.83371	0.100979	12.9911	3.064e-28	12.107	8.896e-28
					MD06G1089300	MD02G1047300	MD01G1047200	MD01G1047200		MD01G1047200	MD03G1072900	MD02G1040000	MD01G1047200		MD06G1089300	5.83	5.875	2.755	4.5775	4.775	3.305		MD06G1086200	6.12074	7.817e-50	6.72189	1.023e-55	7.39477	5.244e-62	1.49909	0.0181418	1.52003	0.005236	2.34564	4.798e-11
					MD06G1090100	MD02G1047400	MD01G1047400	MD01G1047400		MD01G1047400	MD03G1073300	MD02G1040300	MD01G1047400		MD06G1090100	1.08	2.0325	0.41	0.4575	0.9875	0.6625		MD06G1089300	2.20204	0.005222	2.39892	0.0003467	1.1469	0.630942	1.6104	0.15934	1.73842	0.0422463	1.16345	0.629905
					MD06G1091200	MD02G1047500	MD01G1047600	MD01G1047600		MD01G1047600	MD03G1073600	MD02G1041600	MD01G1047600		MD06G1091200	2.3975	26.23	70.6975	0.225	2.5825	13.42		MD06G1090100	2.05251	0.007244	4.15679	6.996e-12	-1.14926	0.632867	-1.22331	0.667432	1.75199	0.0270228	1.17388	0.598295
					MD06G1091500	MD02G1047600	MD01G1048900	MD01G1048900		MD01G1048900	MD03G1080800	MD02G1042700	MD01G1048900		MD06G1091500	9.41	24.5475	49.8975	0.9	1.76	15.965		MD06G1091200	77.62	2.192e-16	906.399	1.826e-41	2530.98	4.31e-55	6.90101	0.004953	80.5134	2.366e-16	404.994	4.093e-32
					MD06G1092100	MD02G1048700	MD01G1049200	MD01G1049200		MD01G1049200	MD03G1081800	MD02G1044000	MD01G1049200		MD06G1092100	0.925	0.6775	0.555	1.9125	0.8825	0.8325		MD06G1091500	88.812	1.048e-26	249.224	2.064e-41	523.13	1.484e-53	8.07169	3.818e-05	15.9267	9.838e-10	140.629	4.193e-33
					MD06G1093400	MD02G1050500	MD01G1049300	MD01G1049300		MD01G1049300	MD03G1086400	MD02G1045900	MD01G1049300		MD06G1093400	39.14	115.332	333.148	4.155	11.3525	84.3		MD06G1092100	-2.18601	0.0453497	-2.67734	0.002805	-3.26341	0.0001482	-1.14342	0.823325	-2.42186	0.007619	-2.57763	0.002622
					MD06G1094100	MD02G1051900	MD01G1049500	MD01G1049500		MD01G1049500	MD03G1087100	MD02G1046500	MD01G1049500		MD06G1094100	13.72	20.01	26.61	2.44	1.635	9.5825		MD06G1093400	21.5781	4.489e-49	69.2588	8.761e-95	207.322	2.791e-150	2.17576	0.00489	6.14955	2.281e-16	44.0202	3.898e-75
					MD06G1094200	MD02G1052200	MD01G1049600	MD01G1049600		MD01G1049600	MD03G1087700	MD02G1047300	MD01G1049600		MD06G1094200	11.3125	20.915	20.4625	1.1525	1.855	4.9775		MD06G1094100	12.9407	4.971e-36	20.4067	4.179e-51	28.1709	3.648e-63	2.1849	0.004377	1.50302	0.14832	8.52587	1.996e-25
					MD06G1094500	MD02G1052500	MD01G1049700	MD01G1049700		MD01G1049700	MD03G1087800	MD02G1047400	MD01G1049700		MD06G1094500	5.255	20.0575	97.3625	1.345	4.085	47.76		MD06G1094200	26.7429	1.657e-160	53.4592	1.536e-236	54.2663	9.985e-239	2.57072	9.01e-12	4.28707	1.152e-29	11.0592	2.392e-85
					MD06G1094600	MD02G1052700	MD01G1050000	MD01G1050000		MD01G1050000	MD03G1088100	MD02G1047500	MD01G1050000		MD06G1094600	8.3725	4.5725	4.4175	3.16	2.7675	4.075		MD06G1094500	6.68573	9.936e-10	27.7968	2.133e-31	141.139	8.171e-70	1.65294	0.311005	5.14969	2.479e-07	58.1092	1.248e-46
					MD06G1094700	MD02G1056000	MD01G1050100	MD01G1050100		MD01G1050100	MD03G1089300	MD02G1047600	MD01G1050100		MD06G1094700	0.425	11.2725	22.985	0.07	2.2225	6.495		MD06G1094600	2.89588	2.699e-09	1.69644	0.005933	1.69221	0.003166	1.01391	0.983682	-1.09248	0.741483	1.31265	0.195433
					MD06G1103200	MD02G1056200	MD01G1050200	MD01G1050200		MD01G1050200	MD03G1090600	MD02G1048700	MD01G1050200		MD06G1103200	47.7025	47.455	15.035	18.305	17.3075	5.5825		MD06G1094700	4.16336	0.0195826	118.026	2.174e-29	251.276	8.239e-40	-1.38469	0.813614	21.0548	2.965e-11	59.7017	1.607e-21
					MD06G1104000	MD02G1056300	MD01G1050500	MD01G1050500		MD01G1050500	MD03G1091000	MD02G1049800	MD01G1050500		MD06G1104000	0.1725	0.58	0.3625	0.0475	0.09	0.185		MD06G1103200	4.65918	5.365e-21	4.99386	1.33e-23	1.62581	0.004237	1.66335	0.0174579	1.62939	0.0103564	-1.97245	0.0001608
					MD06G1104100	MD02G1056400	MD01G1050600	MD01G1050600		MD01G1050600	MD03G1094100	MD02G1050000	MD01G1050600		MD06G1104100	24.0175	168.825	53.2625	2.6775	13.93	42.1175		MD06G1104000	5.09318	0.0329373	18.0474	3.257e-07	11.4844	1.08e-05	1.34292	0.843804	2.67838	0.191778	4.86623	0.0120407
					MD06G1110200	MD02G1057600	MD01G1050800	MD01G1050800		MD01G1050800	MD03G1094600	MD02G1051300	MD01G1050800		MD06G1110200	0.12	0.1275	0.0925	0.275	0.145	0.41		MD06G1104100	10.7284	2.189e-43	82.0998	1.58e-151	26.865	7.859e-85	1.13792	0.727254	6.12421	1.561e-24	17.7907	2.157e-64
					MD06G1112200	MD02G1059100	MD01G1051000	MD01G1051000		MD01G1051000	MD03G1097900	MD02G1051900	MD01G1051000		MD06G1112200	0.8125	0.6025	0.1775	0.295	0.3275	0.325		MD06G1110200	-3.4487	0.0237925	-3.0166	0.0188705	-4.00865	0.001777	-1.65669	0.436253	-2.85252	0.0263353	-1.11912	0.836935
					MD06G1117900	MD02G1059200	MD01G1051700	MD01G1051700		MD01G1051700	MD03G1099300	MD02G1055800	MD01G1051700		MD06G1117900	27.645	18.705	9.255	6.4575	3.8325	6.7		MD06G1112200	5.15412	5.804e-06	4.11105	6.944e-05	1.26613	0.621042	1.76643	0.330986	2.00217	0.109837	1.95004	0.106888
					MD06G1120200	MD02G1060200	MD01G1052400	MD01G1052400		MD01G1052400	MD03G1099800	MD02G1056200	MD01G1052400		MD06G1120200	0.0325	0.04	0.05	0.08	0.26	0.185		MD06G1117900	14.5256	1.176e-85	10.5971	2.052e-66	5.42437	1.069e-33	3.19746	4.54e-14	1.95631	4.916e-05	3.29265	2.777e-16
					MD06G1121200	MD02G1062300	MD01G1052700	MD01G1052700		MD01G1052700	MD03G1100200	MD02G1056800	MD01G1052700		MD06G1121200	0.0425	0.075	0.1225	0.1525	0.1425	0.2175		MD06G1120200	-7.0297	0.0112905	-4.949	0.0139237	-3.91427	0.0185587	-3.03421	0.15546	1.0694	0.945157	-1.35518	0.656004
					MD06G1121600	MD02G1062500	MD01G1052800	MD01G1052800		MD01G1052800	MD03G1100400	MD02G1059100	MD01G1052800		MD06G1121600	0.4425	0.4725	0.3525	0.7875	0.785	1.125		MD06G1121200	-5.93567	0.0174368	-3.10505	0.0637417	-1.88909	0.247989	-1.77808	0.498042	-1.84909	0.332349	-1.28523	0.698064
					MD06G1124600	MD02G1062800	MD01G1053100	MD01G1053100		MD01G1053100	MD03G1101300	MD02G1060100	MD01G1053100		MD06G1124600	0.1275	0.07	0.025	0.2725	0.195	0.0825		MD06G1121600	-2.6357	0.0001681	-2.29525	0.000553	-2.91897	2.034e-06	-1.55805	0.173282	-1.51578	0.12412	-1.09717	0.764955
					MD06G1125600	MD02G1063800	MD01G1053200	MD01G1053200		MD01G1053200	MD03G1101800	MD02G1061200	MD01G1053200		MD06G1125600	0.1725	1.46	0.5325	0.0925	0.1975	0.285		MD06G1124600	-3.53219	0.025846	-5.93556	0.0004573	-15.529	2.69e-06	-1.75353	0.410143	-2.36378	0.0853593	-5.61543	0.0003406
					MD06G1127200	MD02G1065600	MD01G1053500	MD01G1053500		MD01G1053500	MD03G1104600	MD02G1062300	MD01G1053500		MD06G1127200	0.0875	0.0575	0.0175	0.05	0.0375	0.02		MD06G1125600	3.1697	0.0005342	28.6889	1.775e-38	10.8746	1.295e-19	1.6221	0.319513	3.50672	4.794e-05	4.8939	1.79e-08
					MD06G1130400	MD02G1066500	MD01G1054400	MD01G1054400		MD01G1054400	MD03G1110700	MD02G1063900	MD01G1054400		MD06G1130400	0.45	0.7575	89.44	0.205	0.5025	28.515		MD06G1127200	8.57284	0.0380816	6.15719	0.0450927	1.93967	0.539292	4.55057	0.20976	3.81495	0.187597	1.68362	0.666806
					MD06G1138200	MD02G1067400	MD01G1054900	MD01G1054900		MD01G1054900	MD03G1112200	MD02G1064400	MD01G1054900		MD06G1138200	0.1975	0.1225	0.0475	0.2525	0.215	0.3125		MD06G1130400	7.43021	0.0005426	13.8945	1.868e-07	1699.52	1.397e-57	3.33503	0.0951077	8.32045	9.68e-05	456.846	9.582e-39
					MD06G1143500	MD02G1068000	MD01G1055000	MD01G1055000		MD01G1055000	MD03G1112400	MD02G1065200	MD01G1055000		MD06G1143500	10.3225	29.6175	23.05	0.885	1.2175	7.86		MD06G1138200	-3.00787	0.00416	-4.36509	2.745e-05	-10.4445	1.396e-09	-2.50682	0.022341	-2.78641	0.003437	-2.0253	0.0370473
					MD06G1150600	MD02G1068100	MD01G1055200	MD01G1055200		MD01G1055200	MD03G1115200	MD02G1066200	MD01G1055200		MD06G1150600	0.2375	0.245	0.3175	0.1975	0.1625	0.2925		MD06G1143500	40.8861	2.022e-22	128.47	1.382e-39	103.513	1.576e-36	3.35089	0.0263986	4.74243	0.0005145	29.6811	3.474e-19
					MD06G1151600	MD02G1068900	MD01G1055400	MD01G1055400		MD01G1055400	MD03G1119600	MD02G1066300	MD01G1055400		MD06G1151600	2.4475	2.885	1.8575	1.43	1.775	1.6175		MD06G1150600	3.72074	0.004075	4.01091	0.0005517	5.43194	3.355e-06	2.81821	0.0445162	2.44685	0.0511987	4.11214	0.0002899
					MD06G1156200	MD02G1070100	MD01G1055600	MD01G1055600		MD01G1055600	MD03G1119700	MD02G1066400	MD01G1055600		MD06G1156200	0.1975	0.3125	0.0975	0.14	0.1475	0.1325		MD06G1151600	2.83314	2.763e-05	3.6237	1.016e-08	2.40783	9.996e-05	1.56827	0.191524	1.99136	0.0077	1.74773	0.0279434
					MD06G1158500	MD02G1070200	MD01G1055700	MD01G1055700		MD01G1055700	MD03G1120200	MD02G1066500	MD01G1055700		MD06G1158500	4.0875	2.5125	1.08	12.345	9.815	2.355		MD06G1156200	5.76861	0.0114094	10.0086	4.703e-05	3.23665	0.0524638	3.89608	0.0807475	4.12675	0.0296397	3.68167	0.0382841
					MD06G1161000	MD02G1073500	MD01G1056900	MD01G1056900		MD01G1056900	MD03G1126400	MD02G1066700	MD01G1056900		MD06G1161000	1.4575	1.0425	0.6175	1.6625	1.6175	1.06		MD06G1158500	-6.38822	5.663e-07	-9.58077	1.274e-10	-21.2994	4.843e-18	-2.22875	0.0901176	-2.71205	0.0102642	-11.6572	1.978e-12
					MD06G1161700	MD02G1073600	MD01G1057300	MD01G1057300		MD01G1057300	MD03G1126600	MD02G1067400	MD01G1057300		MD06G1161700	31.895	81.12	52.795	16.425	26.675	60.0625		MD06G1161000	-2.03106	0.009742	-2.65596	2.693e-05	-4.2962	7.263e-11	-1.9018	0.0238004	-1.88581	0.0110785	-2.96913	1.744e-06
					MD06G1166200	MD02G1076300	MD01G1057400	MD01G1057400		MD01G1057400	MD03G1131400	MD02G1067800	MD01G1057400		MD06G1166200	25.1925	26.115	12.6125	12.58	5.8325	7.36		MD06G1161700	2.59254	2.77e-14	7.12499	4.439e-62	4.79185	4.916e-40	1.25832	0.216833	2.11399	7.286e-09	4.58773	2.62e-37
					MD06G1175700	MD02G1076800	MD01G1057500	MD01G1057500		MD01G1057500	MD03G1131700	MD02G1068000	MD01G1057500		MD06G1175700	0.14	0.085	0.7675	0.195	0.19	0.5575		MD06G1166200	4.55739	1.472e-40	5.10827	1.426e-47	2.54859	2.934e-16	2.1407	1.77e-09	1.02578	0.903631	1.24674	0.111129
					MD06G1176400	MD02G1078400	MD01G1058400	MD01G1058400		MD01G1058400	MD03G1132200	MD02G1068100	MD01G1058400		MD06G1176400	0.225	0.09	0.055	0.5025	0.36	0.9		MD06G1175700	-4.35203	0.0007667	-6.58928	8.96e-06	1.39708	0.377339	-3.32279	0.008126	-3.33618	0.002895	-1.16489	0.7441
					MD06G1177100	MD02G1078500	MD01G1058800	MD01G1058800		MD01G1058800	MD03G1134800	MD02G1068900	MD01G1058800		MD06G1177100	13.06	19.375	4.965	7.8125	3.7225	1.42		MD06G1176400	-2.31221	0.0364549	-5.19682	6.671e-06	-8.27523	3.504e-08	-1.09881	0.887793	-1.48987	0.279221	1.62177	0.129032
					MD06G1180900	MD02G1079200	MD01G1058900	MD01G1058900		MD01G1058900	MD03G1136300	MD02G1069800	MD01G1058900		MD06G1180900	29.24	18.735	12.6775	13.085	14.44	13.3525		MD06G1177100	4.50468	3.723e-19	7.17463	9.912e-34	1.8965	0.0001744	2.51488	8.438e-07	1.23776	0.341502	-2.19733	1.828e-05
					MD06G1181300	MD02G1080100	MD01G1059000	MD01G1059000		MD01G1059000	MD03G1139400	MD02G1070100	MD01G1059000		MD06G1181300	4.9375	17.2675	42.6475	2.0425	3.955	7.6525		MD06G1180900	2.52702	7.53e-23	1.74439	1.01e-08	1.21811	0.0525047	1.05975	0.774324	1.2071	0.108431	1.07804	0.553493
					MD06G1181700	MD02G1081100	MD01G1059100	MD01G1059100		MD01G1059100	MD03G1140300	MD02G1071400	MD01G1059100		MD06G1181700	0.495	0.5125	0.1375	0.2475	0.2525	0.25		MD06G1181300	2.61729	0.0002291	9.87327	6.336e-28	25.0193	6.307e-57	1.02356	0.978154	2.01554	0.007976	3.78405	2.603e-09
					MD06G1182400	MD02G1081200	MD01G1059600	MD01G1059600		MD01G1059600	MD03G1141400	MD02G1072000	MD01G1059600		MD06G1182400	10.05	7.945	10.0175	4.9075	6.84	16.6475		MD06G1181700	2.81943	0.0001052	3.07971	4.242e-06	-1.11771	0.741147	1.3395	0.504306	1.37835	0.319584	1.3137	0.380449
					MD06G1195100	MD02G1081600	MD01G1060500	MD01G1060500		MD01G1060500	MD03G1142300	MD02G1073600	MD01G1060500		MD06G1195100	5.965	0.655	391.822	0.39	0.82	55.1625		MD06G1182400	-2.72294	9.296e-10	-3.2065	8.943e-14	-2.44784	6.025e-09	-5.93917	8.501e-29	-4.09824	8.015e-19	-1.74891	0.0007382
					MD06G1198600	MD02G1082200	MD01G1061800	MD01G1061800		MD01G1061800	MD03G1142400	MD02G1074000	MD01G1061800		MD06G1198600	0.2675	1.9725	10.0875	0.08	0.45	4.1375		MD06G1195100	38.1782	8.992e-07	4.69046	0.0511778	2938.12	9.113e-34	2.48676	0.442146	5.36029	0.038954	348.056	4.51e-18
					MD06G1199700	MD02G1082300	MD01G1062000	MD01G1062000		MD01G1062000	MD03G1144700	MD02G1074400	MD01G1062000		MD06G1199700	2.195	12.81	22.415	0.825	1.795	8.1475		MD06G1198600	3.16471	0.011473	25.7564	1.376e-21	136.425	1.234e-49	-1.0554	0.960513	5.31113	1.326e-05	46.9979	3.747e-30
					MD06G1200200	MD02G1083800	MD01G1062100	MD01G1062100		MD01G1062100	MD03G1147700	MD02G1074500	MD01G1062100		MD06G1200200	2.3175	26.7525	10.01	1.0425	3.4625	5.275		MD06G1199700	3.61628	1.356e-15	22.9275	5.573e-99	41.6373	5.786e-141	1.29912	0.328219	2.89822	1.647e-10	12.7107	1.292e-64
					MD06G1203000	MD02G1084400	MD01G1062500	MD01G1062500		MD01G1062500	MD03G1148100	MD02G1075200	MD01G1062500		MD06G1203000	0.44	0.435	1.4475	0.205	0.295	0.49		MD06G1200200	3.62648	1.058e-10	45.8429	1.002e-100	17.7948	3.637e-57	1.56297	0.113377	5.36832	3.247e-18	7.88119	5.585e-29
					MD06G1204700	MD02G1084600	MD01G1062600	MD01G1062600		MD01G1062600	MD03G1148500	MD02G1076800	MD01G1062600		MD06G1204700	1.775	1.8525	1.4275	0.915	1.87	0.245		MD06G1203000	5.07915	0.0008392	5.34138	0.0001464	18.4258	3.645e-14	2.23602	0.240159	3.47684	0.0105594	5.25447	0.0001232
					MD06G1205900	MD02G1085400	MD01G1062700	MD01G1062700		MD01G1062700	MD03G1148700	MD02G1078000	MD01G1062700		MD06G1205900	26.9475	24.2125	15.4675	22.4875	30.675	12.725		MD06G1204700	4.28407	2.71e-06	4.76986	7.31e-08	3.76336	2.833e-06	2.0278	0.0784761	4.30162	1.596e-06	-1.83441	0.0976798
					MD06G1206200	MD02G1085900	MD01G1062800	MD01G1062800		MD01G1062800	MD03G1150200	MD02G1080400	MD01G1062800		MD06G1206200	0.9575	0.76	1.2175	0.7925	0.825	0.8425		MD06G1205900	2.37393	2.526e-10	2.30507	3.046e-10	1.51775	0.001917	1.86376	3.428e-05	2.62425	9.38e-13	1.04778	0.80794
					MD06G1210500	MD02G1086600	MD01G1063600	MD01G1063600		MD01G1063600	MD03G1150600	MD02G1081100	MD01G1063600		MD06G1210500	3.14	4.1925	130.647	1.3275	2.755	85.395		MD06G1206200	2.157	0.0002686	1.83166	0.00252	3.03718	4.955e-10	1.67563	0.0350307	1.78773	0.005459	1.77068	0.003977
					MD06G1213300	MD02G1086700	MD01G1063700	MD01G1063700		MD01G1063700	MD03G1152100	MD02G1081200	MD01G1063700		MD06G1213300	0.18	0.1525	0.045	0.215	0.1975	0.0975		MD06G1210500	2.90138	0.0001083	4.21615	2.916e-09	134.788	1.875e-111	1.16577	0.781868	2.46598	0.0008781	74.1645	2.74e-85
					MD06G1215300	MD02G1088900	MD01G1064500	MD01G1064500		MD01G1064500	MD03G1155400	MD02G1081600	MD01G1064500		MD06G1215300	4.02	16.88	73.65	0.6775	3.1175	13.4775		MD06G1213300	-2.90313	9.341e-06	-3.14555	5.794e-07	-10.2315	9.583e-19	-2.59567	0.0001304	-2.75465	1.39e-05	-5.74388	8.915e-14
					MD06G1218400	MD02G1089100	MD01G1064600	MD01G1064600		MD01G1064600	MD03G1155900	MD02G1082200	MD01G1064600		MD06G1218400	0.28	0.65	0.12	0.0725	0.0975	0.175		MD06G1215300	5.11648	1.421e-11	23.2955	3.585e-46	105.68	4.36e-102	-1.20844	0.731708	3.89675	4.962e-08	16.3075	4.383e-36
					MD06G1224100	MD02G1089800	MD01G1064800	MD01G1064800		MD01G1064800	MD03G1157300	MD02G1082300	MD01G1064800		MD06G1224100	2.0775	1.68	0.5375	1.56	1.75	0.7075		MD06G1218400	7.65829	0.0007744	18.5251	1.349e-08	3.56459	0.0252901	1.89361	0.539217	2.4805	0.192947	4.38151	0.0109447
					MD06G1228700	MD02G1090000	MD01G1065200	MD01G1065200		MD01G1065200	MD03G1158300	MD02G1082800	MD01G1065200		MD06G1228700	0.395	0.55	0.4625	0.3875	0.4475	0.3225		MD06G1224100	2.02211	0.004408	1.74694	0.0133168	-1.72959	0.0119518	1.40678	0.283249	1.63643	0.0391902	-1.5623	0.0595474
					MD06G1231000	MD02G1091900	MD01G1065600	MD01G1065600		MD01G1065600	MD03G1161800	MD02G1083900	MD01G1065600		MD06G1231000	65.42	285.573	53.34	21.005	47.6525	25.0725		MD06G1228700	2.65066	0.001605	3.95576	1.469e-07	3.45645	1.059e-06	2.45623	0.005569	2.8698	0.0001983	2.00309	0.0168872
					MD06G1232000	MD02G1093800	MD01G1066300	MD01G1066300		MD01G1066300	MD03G1163200	MD02G1085900	MD01G1066300		MD06G1232000	114.495	70.5125	11.5225	14.3325	6.2225	5.8475		MD06G1231000	9.03066	2.512e-58	42.7348	1.636e-172	8.27332	1.339e-54	2.74878	2.97e-11	6.43882	3.081e-40	3.27247	5.01e-17
					MD06G1232100	MD02G1094800	MD01G1066500	MD01G1066500		MD01G1066500	MD03G1164600	MD02G1086500	MD01G1066500		MD06G1232100	17.0225	15.8325	10.415	8.0525	5.2325	12.01		MD06G1232000	45.3392	1.558e-200	30.29	4.906e-161	5.10187	8.054e-37	5.34142	2.856e-36	2.39782	5.39e-10	2.17117	1.578e-08
					MD06G1232800	MD02G1094900	MD01G1066900	MD01G1066900		MD01G1066900	MD03G1166000	MD02G1086600	MD01G1066900		MD06G1232800	2.3	35.705	29.275	0.225	4.455	4.1675		MD06G1232100	2.33133	2.835e-11	2.32713	7.338e-12	1.57604	0.0002443	1.02563	0.937435	-1.45104	0.008909	1.52407	0.001358
					MD06G1234300	MD02G1095000	MD01G1067000	MD01G1067000		MD01G1067000	MD03G1171800	MD02G1087000	MD01G1067000		MD06G1234300	13.74	22.48	13.22	5.8375	10.4275	6.7475		MD06G1232800	32.0944	3.891e-21	540.334	2.746e-72	461.702	5.598e-69	3.04556	0.0421192	61.1674	2.079e-29	55.2652	3.753e-29
					MD06G1237300	MD02G1095100	MD01G1067200	MD01G1067200		MD01G1067200	MD03G1172200	MD02G1087700	MD01G1067200		MD06G1237300	1.1	0.88	10.1175	2.1575	2.015	17.26		MD06G1234300	5.56168	7.571e-55	9.83627	2.781e-99	5.98611	1.309e-60	2.22985	8.534e-11	4.10988	7.747e-36	2.56313	1.867e-16
					MD06G1238200	MD02G1095500	MD01G1067400	MD01G1067400		MD01G1067400	MD03G1176900	MD02G1088200	MD01G1067400		MD06G1238200	0.6425	0.5325	0.4275	1.2175	0.635	0.785		MD06G1237300	-2.7695	3.471e-07	-3.19151	9.78e-10	3.73913	5.228e-14	-1.48695	0.131435	-1.54051	0.0456601	5.37278	1.56e-21
					MD07G1000300	MD02G1096100	MD01G1067800	MD01G1067800		MD01G1067800	MD03G1182300	MD02G1089100	MD01G1067800		MD07G1000300	0.3	0.43	0.0875	0.2525	0.37	0.2225		MD06G1238200	-2.11532	0.0009988	-2.35718	2.982e-05	-2.87914	6.08e-08	-1.1977	0.609158	-2.21166	0.0001911	-1.85222	0.002758
					MD07G1000600	MD02G1096400	MD01G1068300	MD01G1068300		MD01G1068300	MD03G1183100	MD02G1089800	MD01G1068300		MD07G1000600	0.7875	0.44	0.25	1.515	0.95	0.5325		MD07G1000300	-5.42179	0.0004331	-3.56469	0.003267	-16.048	1.719e-07	-6.85557	0.0001082	-4.43082	0.0007717	-7.71198	5.474e-06
					MD07G1000800	MD02G1096500	MD01G1068800	MD01G1068800		MD01G1068800	MD03G1184400	MD02G1091000	MD01G1068800		MD07G1000800	0.2875	0.35	0.4125	0.2725	0.42	0.4425		MD07G1000600	-3.10822	0.03642	-5.10971	0.0007577	-8.55047	1.8e-05	-1.79234	0.344477	-2.72574	0.0308794	-4.82865	0.0005554
					MD07G1004400	MD02G1097400	MD01G1068900	MD01G1068900		MD01G1068900	MD03G1184500	MD02G1091400	MD01G1068900		MD07G1004400	1.325	4.9725	2.0475	0.5025	0.47	1.0875		MD07G1000800	5.80136	0.0006374	7.64859	8.09e-06	9.36715	1.905e-07	5.24057	0.002013	8.36528	5.923e-06	8.50432	1.645e-06
					MD07G1007300	MD02G1097700	MD01G1069000	MD01G1069000		MD01G1069000	MD03G1189500	MD02G1091600	MD01G1069000		MD07G1007300	124.392	205.733	154.477	62.445	39.7025	90.355		MD07G1004400	4.71489	1.205e-12	19.357	5.168e-49	8.24765	4.07e-25	1.71189	0.0816238	1.64397	0.0607086	3.68004	1.675e-09
					MD07G1008700	MD02G1098100	MD01G1069100	MD01G1069100		MD01G1069100	MD03G1189700	MD02G1091900	MD01G1069100		MD07G1008700	0.195	0.085	0.0225	0.33	0.1925	0.16		MD07G1007300	5.50557	1.599e-53	9.85362	1.581e-97	7.63009	3.656e-77	2.59755	1.231e-15	1.70623	2.136e-05	3.75083	2.158e-32
					MD07G1011600	MD02G1100600	MD01G1069400	MD01G1069400		MD01G1069400	MD03G1191400	MD02G1092100	MD01G1069400		MD07G1011600	0.174705	0.005	1.4625	0.014705	0.0025	0.9975		MD07G1008700	-2.36812	0.019289	-4.92448	1.733e-06	-15.7951	4.049e-11	-1.46128	0.408794	-2.40262	0.006802	-3.06013	0.000271
					MD07G1012500	MD02G1100800	MD01G1069500	MD01G1069500		MD01G1069500	MD03G1191600	MD02G1093200	MD01G1069500		MD07G1012500	0.33	0.2	0.3625	0.2725	0.345	0.16		MD07G1011600	5.65758	0.0358143	-4.69242	0.151128	55.1274	1.687e-11	-2.08108	0.589298	-9.23753	0.0727894	31.8547	2.266e-08
					MD07G1013300	MD02G1100900	MD01G1069700	MD01G1069700		MD01G1069700	MD03G1193400	MD02G1093800	MD01G1069700		MD07G1013300	0.32	0.26	0.5925	0.39	0.3575	0.585		MD07G1012500	2.64163	0.002651	1.75922	0.08624	3.20781	1.052e-05	2.03819	0.0555414	2.68604	0.0008755	1.22168	0.605709
					MD07G1015200	MD02G1101000	MD01G1070100	MD01G1070100		MD01G1070100	MD03G1194500	MD02G1094900	MD01G1070100		MD07G1015200	0.105	0.4725	0.4225	0.025	0.12	0.125		MD07G1013300	-2.36647	0.0132997	-2.65633	0.001381	-1.1575	0.636658	-2.082	0.0421718	-2.16657	0.0123695	-1.38413	0.305106
					MD07G1015400	MD02G1101200	MD01G1070200	MD01G1070200		MD01G1070200	MD03G1194600	MD02G1095000	MD01G1070200		MD07G1015400	0.335	1.21	1.445	0.1625	0.3925	0.645		MD07G1015200	7.37866	0.0460378	35.8766	9.367e-07	32.4142	7.146e-07	1.77435	0.747975	8.52947	0.0108265	8.41448	0.007568
					MD07G1019700	MD02G1101400	MD01G1070300	MD01G1070300		MD01G1070300	MD03G1197600	MD02G1095700	MD01G1070300		MD07G1019700	5.28	6.6	23.535	7.0225	3.9425	32.415		MD07G1015400	5.72704	0.000175	22.5925	6.707e-16	27.8753	1.061e-18	2.67889	0.106209	6.4913	1.833e-05	10.5035	4.095e-09
					MD07G1019800	MD02G1101700	MD01G1070400	MD01G1070400		MD01G1070400	MD03G1198100	MD02G1096100	MD01G1070400		MD07G1019800	3.325	6.35	12.5975	4.1525	2.81	29.835		MD07G1019700	-2.07803	0.0158421	-1.53792	0.124012	2.40886	0.0001999	-1.6492	0.144608	-2.85241	5.351e-05	2.79162	2.698e-05
					MD07G1022600	MD02G1101800	MD01G1071000	MD01G1071000		MD01G1071000	MD03G1198600	MD02G1096500	MD01G1071000		MD07G1022600	45.5875	21.07	12.4825	3.0775	1.155	1.6175		MD07G1019800	-2.04216	0.007919	1.01754	0.965123	2.09024	0.0005615	-1.71784	0.0661095	-2.46742	0.0001474	4.16801	1.493e-11
					MD07G1022700	MD02G1101900	MD01G1071200	MD01G1071200		MD01G1071200	MD03G1198700	MD02G1096700	MD01G1071200		MD07G1022700	2.285	5.9825	9.225	0.1275	0.205	0.855		MD07G1022600	96.3311	2.852e-106	48.3024	8.576e-77	29.3507	2.129e-58	6.08372	1.086e-14	2.34452	0.001166	3.19919	8.661e-07
					MD07G1023100	MD02G1104100	MD01G1071300	MD01G1071300		MD01G1071300	MD03G1199400	MD02G1097700	MD01G1071300		MD07G1023100	0.85	0.95	1.62	0.77	0.71	1.4475		MD07G1022700	11.0128	4.827e-14	31.6761	8.172e-31	49.8895	5.405e-40	-1.63585	0.503706	-1.08488	0.901927	3.89422	6.022e-05
					MD07G1035300	MD02G1105700	MD01G1071400	MD01G1071400		MD01G1071400	MD03G1199600	MD02G1098300	MD01G1071400		MD07G1035300	0.2575	0.255	0.4	0.245	0.2375	0.18		MD07G1023100	2.26477	1.718e-05	2.72079	7.947e-09	4.77278	7.054e-22	1.9215	0.001705	1.83148	0.001743	3.59491	2.167e-14
					MD07G1036700	MD02G1106600	MD01G1071600	MD01G1071600		MD01G1071600	MD03G1201100	MD02G1099300	MD01G1071600		MD07G1036700	0.07	0.0975	0.015	0.0375	0.045	0.0125		MD07G1035300	2.64387	0.0151706	2.81615	0.002417	4.52641	5.839e-07	2.35727	0.0428993	2.35775	0.0186001	1.70992	0.159682
					MD07G1037000	MD02G1106700	MD01G1071900	MD01G1071900		MD01G1071900	MD03G1202400	MD02G1100000	MD01G1071900		MD07G1037000	0.3875	1.915	3.1425	0.145	0.5525	1.0675		MD07G1036700	14.9515	0.0317696	22.5127	0.002365	3.95588	0.229704	8.2327	0.132534	9.96079	0.0432358	2.81309	0.438823
					MD07G1041500	MD02G1106800	MD01G1072000	MD01G1072000		MD01G1072000	MD03G1203500	MD02G1100600	MD01G1072000		MD07G1041500	6.25	15.635	3.9875	0.6225	0.635	14.925		MD07G1037000	2.15002	0.001928	11.426	6.875e-39	19.4022	1.021e-58	-1.3492	0.457839	2.96091	4.04e-07	5.54505	6.811e-19
					MD07G1041600	MD02G1107100	MD01G1072100	MD01G1072100		MD01G1072100	MD03G1205900	MD02G1100900	MD01G1072100		MD07G1041600	3.035	20.34	8.79	0.4025	0.9675	26.8075		MD07G1041500	22.5751	5.405e-28	61.6607	5.889e-50	16.3027	1.716e-23	2.1415	0.0598458	2.25491	0.0176714	51.0421	3.065e-45
					MD07G1042600	MD02G1107200	MD01G1072300	MD01G1072300		MD01G1072300	MD03G1208100	MD02G1101400	MD01G1072300		MD07G1042600	0.0775	0.075	0.195	0.17	0.235	0.205		MD07G1041600	8.8262	3.736e-20	64.5497	3.388e-76	28.961	5.201e-50	1.11638	0.846927	2.76759	0.0001251	73.9433	8.991e-81
					MD07G1050100	MD02G1107300	MD01G1072700	MD01G1072700		MD01G1072700	MD03G1211900	MD02G1101800	MD01G1072700		MD07G1050100	0.3075	0.31	0.1925	0.4175	0.4275	0.1825		MD07G1042600	-2.50759	0.0214875	-2.36145	0.0135982	1.10038	0.780511	-1.24956	0.676845	1.18755	0.645552	-1.01499	0.983574
					MD07G1050400	MD02G1109200	MD01G1072900	MD01G1072900		MD01G1072900	MD03G1212000	MD02G1105900	MD01G1072900		MD07G1050400	0.9275	0.85	0.2775	0.8375	0.7875	0.595		MD07G1050100	2.10609	0.00944	2.25923	0.0009533	1.45493	0.147518	2.68369	0.0001575	2.81174	2.127e-05	1.16358	0.641045
					MD07G1060300	MD02G1109700	MD01G1073700	MD01G1073700		MD01G1073700	MD03G1212100	MD02G1106700	MD01G1073700		MD07G1060300	0.945	0	0.9175	0	0.015	2.4925		MD07G1050400	3.29157	3.761e-05	3.24955	1.284e-05	1.09169	0.81165	2.76714	0.001035	2.68374	0.000606	1.94077	0.0227876
					MD07G1061400	MD02G1109800	MD01G1074400	MD01G1074400		MD01G1074400	MD03G1215000	MD02G1109200	MD01G1074400		MD07G1061400	8.8225	12.095	5.32	5.6975	3.48	4.7775		MD07G1060300	92.7266	0.0385385	1.0908	0.978571	104.997	0.005525	-1.04805	0.994608	2.72202	0.711767	239.735	0.001695
					MD07G1064000	MD02G1110000	MD01G1074700	MD01G1074700		MD01G1074700	MD03G1216400	MD02G1113500	MD01G1074700		MD07G1064000	0.3475	0.275	0.2675	0.41	0.375	0.32		MD07G1061400	3.39424	5.619e-27	5.05247	1.165e-48	2.28271	3.771e-13	2.06115	9.51e-09	1.30198	0.0619398	1.71908	7.55e-06
					MD07G1066300	MD02G1111800	MD01G1074800	MD01G1074800		MD01G1074800	MD03G1218500	MD02G1114400	MD01G1074800		MD07G1066300	0.285	0.2725	0.21	0.2125	0.18	0.2		MD07G1064000	2.06934	0.0220162	1.74041	0.0552249	1.74641	0.0334266	2.2851	0.006334	2.12154	0.006607	1.77161	0.0386647
					MD07G1068400	MD02G1112000	MD01G1075600	MD01G1075600		MD01G1075600	MD03G1218600	MD02G1114500	MD01G1075600		MD07G1068400	10.7725	6.0225	15.255	1.24	1.495	3.015		MD07G1066300	4.07142	0.00339	4.1849	0.0007505	3.27971	0.003648	2.814	0.0585061	2.42121	0.0674883	2.64475	0.029853
					MD07G1068800	MD02G1112100	MD01G1075900	MD01G1075900		MD01G1075900	MD03G1223400	MD02G1117900	MD01G1075900		MD07G1068800	0.5025	0.67	0.445	0.3675	0.1775	0.345		MD07G1068400	8.66174	5.847e-19	5.304	1.25e-11	13.8729	1.338e-29	-1.05103	0.94526	1.1895	0.647584	2.31088	0.001891
					MD07G1071700	MD02G1112200	MD01G1076300	MD01G1076300		MD01G1076300	MD03G1225200	MD02G1118100	MD01G1076300		MD07G1071700	0.71	1.0825	0.3675	0.8375	0.9575	0.405		MD07G1068800	7.03048	1.01e-07	10.0372	1.496e-11	6.83491	1.352e-08	4.75197	0.000103	2.40992	0.0375842	4.46861	3.489e-05
					MD07G1076200	MD02G1112400	MD01G1076400	MD01G1076400		MD01G1076400	MD03G1226300	MD02G1118400	MD01G1076400		MD07G1076200	0.4825	0.325	0.88	0.4125	0.4675	1.0125		MD07G1071700	2.10837	0.0119159	3.43444	2.048e-07	1.20669	0.517764	2.30939	0.003562	2.72629	7.816e-05	1.10314	0.775297
					MD07G1077900	MD02G1112700	MD01G1076900	MD01G1076900		MD01G1076900	MD03G1231800	MD02G1119200	MD01G1076900		MD07G1077900	6.3225	66.9125	81.695	2.1275	9.2675	25.9075		MD07G1076200	2.06528	0.00137	1.51499	0.0670366	4.20378	2.602e-15	1.65797	0.0539475	1.93675	0.002091	4.06626	3.508e-14
					MD07G1082700	MD02G1112800	MD01G1077000	MD01G1077000		MD01G1077000	MD03G1234100	MD02G1119700	MD01G1077000		MD07G1082700	0.08403	0.3475	7.9325	0.15	0.195	3.4625		MD07G1077900	2.32328	1.352e-07	26.7199	3.197e-120	33.9303	1.595e-138	-1.34053	0.204082	3.36082	1.335e-15	9.04165	9.954e-54
					MD07G1088100	MD02G1112900	MD01G1077200	MD01G1077200		MD01G1077200	MD03G1240600	MD02G1120200	MD01G1077200		MD07G1088100	2.6525	4.5475	4.08	1.73	2.145	2.5525		MD07G1082700	-2.57714	0.0471506	1.75449	0.156132	41.3105	1.267e-32	-1.51612	0.480656	-1.14491	0.793344	15.1556	2.568e-17
					MD07G1113000	MD02G1113000	MD01G1077700	MD01G1077700		MD01G1077700	MD03G1240900	MD02G1120300	MD01G1077700		MD07G1113000	10.0025	16.575	19.1225	9.6	10.9575	9.735		MD07G1088100	2.5178	1.789e-05	4.62032	3.322e-16	4.28713	3.15e-15	1.52873	0.143678	1.97766	0.001917	2.24943	6.372e-05
					MD07G1114700	MD02G1113100	MD01G1077900	MD01G1077900		MD01G1077900	MD03G1241500	MD02G1121200	MD01G1077900		MD07G1114700	0.45	0.5075	0.8625	0.4275	0.4275	0.4125		MD07G1113000	2.28753	1.044e-13	4.08621	4.78e-41	4.87749	2.027e-52	2.06357	5.832e-10	2.43306	1.288e-15	2.08792	1.773e-11
					MD07G1118800	MD02G1113200	MD01G1078000	MD01G1078000		MD01G1078000	MD03G1242000	MD02G1121700	MD01G1078000		MD07G1118800	7.3175	2.1575	1.24	2.665	3.215	2.2125		MD07G1114700	2.67382	0.0395264	3.16685	0.00282	5.55592	4.365e-07	2.35227	0.0892266	2.51241	0.026863	2.2452	0.0460559
					MD07G1118900	MD02G1113300	MD01G1078800	MD01G1078800		MD01G1078800	MD03G1242400	MD02G1122100	MD01G1078800		MD07G1118900	9.965	3.1725	1.94	3.345	5.7325	2.7125		MD07G1118800	2.54472	8.076e-13	-1.23801	0.182497	-2.07731	5.94e-08	-1.15396	0.545024	1.08396	0.667545	-1.39382	0.023438
					MD07G1122700	MD02G1114400	MD01G1079000	MD01G1079000		MD01G1079000	MD03G1245700	MD02G1122400	MD01G1079000		MD07G1122700	0.39	0.325	0.26	0.6325	0.435	0.355		MD07G1118900	3.12742	2.628e-09	1.07866	0.788363	-1.47071	0.0693565	-1.01555	0.982255	1.74609	0.008725	-1.26351	0.330358
					MD07G1125900	MD02G1114500	MD01G1079300	MD01G1079300		MD01G1079300	MD03G1246400	MD02G1122500	MD01G1079300		MD07G1125900	1.285	3.525	2.11	1.565	1.5825	1.14		MD07G1122700	-2.12831	0.0305477	-2.37058	0.003359	-2.85897	0.0001341	-1.40093	0.438783	-1.98507	0.0246848	-2.49521	0.001312
					MD07G1126300	MD02G1114900	MD01G1079600	MD01G1079600		MD01G1079600	MD03G1246500	MD02G1122600	MD01G1079600		MD07G1126300	0.8625	2.4275	3.19	0.0525	0.2675	1.0725		MD07G1125900	2.24705	1.066e-05	6.61265	6.731e-34	4.09022	3.922e-19	2.55019	2.578e-07	2.67418	1.285e-08	1.85584	0.0004847
					MD07G1126400	MD02G1116400	MD01G1080500	MD01G1080500		MD01G1080500	MD03G1254200	MD02G1124400	MD01G1080500		MD07G1126400	5.5025	4.9725	8.7675	0.3325	0.6575	4.8625		MD07G1126300	14.647	0.0005909	45.0289	1.368e-08	61.3267	1.69e-10	-1.01738	0.994608	4.42943	0.0785262	17.3994	3.875e-05
					MD07G1126500	MD02G1117900	MD01G1080800	MD01G1080800		MD01G1080800	MD03G1259600	MD02G1124500	MD01G1080800		MD07G1126500	31.9525	24.325	24.495	1.75	1.465	9.14		MD07G1126400	130.592	3.965e-11	128.017	1.131e-11	235.375	3.238e-15	7.73638	0.0415704	15.3387	0.0007708	109.346	5.617e-11
					MD07G1129700	MD02G1119100	MD01G1080900	MD01G1080900		MD01G1080900	MD03G1263000	MD02G1126000	MD01G1080900		MD07G1129700	0.2325	1.2675	0.1325	0.07	0.135	0.0425		MD07G1126500	178.399	1.624e-47	147.654	1.108e-44	154.426	7.846e-46	9.31919	9.848e-08	7.94382	4.164e-07	48.3204	1.003e-26
					MD07G1131400	MD02G1119200	MD01G1081800	MD01G1081800		MD01G1081800	MD03G1265600	MD02G1126800	MD01G1081800		MD07G1131400	0.28	4.86	6.06	0.11	0.67	1.8475		MD07G1129700	71.24	0.0403159	413.601	0.000232	46.7722	0.0173636	21.0527	0.194704	39.2592	0.0469662	14.1872	0.157405
					MD07G1133600	MD02G1119600	MD01G1082000	MD01G1082000		MD01G1082000	MD03G1269900	MD02G1130200	MD01G1082000		MD07G1133600	0.15	0.1825	0.285	0.1475	0.165	0.2		MD07G1131400	8.82874	0.0001684	160.392	6.005e-27	207.959	3.399e-30	3.30411	0.124201	20.206	6.521e-09	53.4261	1.558e-16
					MD07G1137400	MD02G1120100	MD01G1082700	MD01G1082700		MD01G1082700	MD03G1276000	MD02G1131400	MD01G1082700		MD07G1137400	1.475	1.605	1.7175	1.93	3.82	0.8575		MD07G1133600	2.4382	0.001138	3.20308	8.306e-07	5.16951	2.746e-14	2.29845	0.003701	2.65308	0.0001009	3.07169	1.448e-06
					MD07G1139300	MD02G1120200	MD01G1083100	MD01G1083100		MD01G1083100	MD03G1276100	MD02G1131800	MD01G1083100		MD07G1139300	14.815	19.6	1.885	3.175	1.38	1.735		MD07G1137400	3.03897	2.891e-06	3.6133	5.379e-09	3.91932	9.602e-11	3.71548	1.855e-08	7.58559	8.729e-22	1.64018	0.0531543
					MD07G1139900	MD02G1120300	MD01G1083300	MD01G1083300		MD01G1083300	MD03G1277000	MD02G1132400	MD01G1083300		MD07G1139900	13.325	28.0525	13.835	4.83	4.145	9.8925		MD07G1139300	9.2673	2.908e-51	13.2474	6.576e-70	1.3159	0.104311	1.86229	0.0007499	-1.19606	0.398126	1.0178	0.955049
					MD07G1141200	MD02G1121200	MD01G1083400	MD01G1083400		MD01G1083400	MD03G1281000	MD02G1132700	MD01G1083400		MD07G1141200	0.09	0.26	0.0525	0.03	0.0425	0.0675		MD07G1139900	4.97419	3.542e-55	11.3195	5.727e-128	5.76667	7.479e-67	1.6935	1.426e-05	1.50287	0.0006451	3.46181	2.698e-33
					MD07G1142400	MD02G1121700	MD01G1083500	MD01G1083500		MD01G1083500	MD03G1281100	MD02G1136000	MD01G1083500		MD07G1142400	4.765	4.085	9.8425	0.4925	0.6	2.1875		MD07G1141200	8.37418	0.0109893	25.5149	1.087e-06	5.38707	0.0172683	2.68375	0.414423	3.99149	0.0985818	5.99845	0.0153142
					MD07G1144100	MD02G1122400	MD01G1084300	MD01G1084300		MD01G1084300	MD03G1282900	MD02G1136800	MD01G1084300		MD07G1144100	0.205	0.2625	0.8675	0.3175	0.435	0.7		MD07G1142400	51.1995	5.462e-18	47.6463	6.133e-18	119.505	5.833e-28	5.0102	0.007711	6.33969	0.0004355	22.3734	1.171e-11
					MD07G1146900	MD02G1122600	MD01G1084900	MD01G1084900		MD01G1084900	MD03G1285600	MD02G1137500	MD01G1084900		MD07G1146900	3.04	9.335	7.52	1.085	3.02	7.3375		MD07G1144100	-2.07154	0.0271151	-1.5212	0.147525	2.23092	0.0001111	-1.44068	0.331806	-1.02458	0.959637	1.5176	0.0858815
					MD07G1148000	MD02G1122700	MD01G1085400	MD01G1085400		MD01G1085400	MD03G1286500	MD02G1137600	MD01G1085400		MD07G1148000	0.1225	0.1375	0.0475	0.07	0.0575	0.0625		MD07G1146900	3.18819	3.665e-13	10.6038	3.274e-57	8.8962	2.555e-49	1.08351	0.82344	3.10932	1.795e-12	7.27747	3.268e-40
					MD07G1151100	MD02G1123500	MD01G1085900	MD01G1085900		MD01G1085900	MD03G1287800	MD02G1138300	MD01G1085900		MD07G1151100	16.5725	11.9775	18.7875	3.825	3.64	33.69		MD07G1148000	3.00609	0.00438	3.68516	8.157e-05	1.3126	0.511746	1.61765	0.383009	1.41342	0.44842	1.42885	0.399714
					MD07G1153200	MD02G1124100	MD01G1086200	MD01G1086200		MD01G1086200	MD03G1290900	MD02G1138600	MD01G1086200		MD07G1153200	3.4	2.38	1.09	6.3675	5.4375	5.7725		MD07G1151100	6.6559	2.251e-42	5.16498	5.673e-32	8.40304	1.092e-54	1.4406	0.0788989	1.4129	0.0517739	12.6513	2.031e-77
					MD07G1155000	MD02G1124500	MD01G1086700	MD01G1086700		MD01G1086700	MD03G1291900	MD02G1139700	MD01G1086700		MD07G1155000	4.87	4.9425	5.77	2.465	2.3575	3.5825		MD07G1153200	2.99494	0.0003407	2.26356	0.005104	1.09172	0.808588	5.31999	3.682e-09	4.67966	2.926e-08	4.7983	3.992e-09
					MD07G1156800	MD02G1126000	MD01G1086800	MD01G1086800		MD01G1086800	MD03G1292900	MD02G1139900	MD01G1086800		MD07G1156800	0.4775	0.4375	0.2125	0.33	0.4425	0.18		MD07G1155000	2.43523	1.08e-11	2.6633	9.099e-15	3.20843	1.313e-21	1.15729	0.541308	1.12675	0.512094	1.67993	0.0001256
					MD07G1158800	MD02G1126500	MD01G1086900	MD01G1086900		MD01G1086900	MD03G1294400	MD02G1140000	MD01G1086900		MD07G1158800	1.24	1.2925	1.8	1.0975	2.145	1.6025		MD07G1156800	2.16847	0.010372	2.15521	0.003481	1.06527	0.861195	1.39115	0.424917	1.93505	0.0178064	-1.32404	0.382782
					MD07G1167100	MD02G1126700	MD01G1087100	MD01G1087100		MD01G1087100	MD03G1295500	MD02G1140100	MD01G1087100		MD07G1167100	1.655	3.9975	11.4375	0.8225	1.3175	2.3175		MD07G1158800	2.30831	0.0408531	2.58507	0.004339	3.68345	1.015e-05	1.89212	0.15975	3.8338	2.638e-05	2.77045	0.001437
					MD07G1172200	MD02G1127900	MD01G1087300	MD01G1087300		MD01G1087300	MD03G1297400	MD02G1140200	MD01G1087300		MD07G1172200	1.075	1.1225	4.815	0.285	0.4625	2.205		MD07G1167100	2.16804	0.004157	5.61176	2.609e-16	16.6701	9.244e-45	1.00884	0.994608	1.671	0.0540101	2.84913	2.796e-06
					MD07G1173100	MD02G1129500	MD01G1087400	MD01G1087400		MD01G1087400	MD04G1002000	MD02G1141600	MD01G1087400		MD07G1173100	0.9875	0.905	14.83	0.475	0.4325	4.855		MD07G1172200	6.45458	3.448e-06	7.41674	9.3e-08	33.0006	6.668e-24	1.65832	0.456392	2.77465	0.0207366	12.7166	1.947e-12
					MD07G1173900	MD02G1130500	MD01G1087800	MD01G1087800		MD01G1087800	MD04G1002500	MD02G1141800	MD01G1087800		MD07G1173900	9.3975	25.495	9.5775	8.9175	2.75	4.8125		MD07G1173100	2.09285	0.0005073	2.10722	0.0001195	35.6262	1.224e-99	-1.03305	0.94915	-1.11318	0.698346	9.78913	3.657e-40
					MD07G1174000	MD02G1131400	MD01G1088100	MD01G1088100		MD01G1088100	MD04G1003400	MD02G1142200	MD01G1088100		MD07G1174000	0.2	1.425	0.78	0.18	0.205	0.205		MD07G1173900	3.54739	6.815e-14	10.5115	2.151e-49	4.10001	1.851e-18	3.21375	3.136e-11	1.02516	0.939335	1.73061	0.002178
					MD07G1177600	MD02G1132400	MD01G1088200	MD01G1088200		MD01G1088200	MD04G1004500	MD02G1143100	MD01G1088200		MD07G1177600	41.925	38.2875	74.9825	11.735	11.17	29.565		MD07G1174000	2.14176	0.0327791	16.3831	4.449e-32	9.24185	1.775e-20	1.7891	0.14344	2.19017	0.0103982	2.06224	0.014135
					MD07G1178400	MD02G1132500	MD01G1088300	MD01G1088300		MD01G1088300	MD04G1005400	MD02G1144800	MD01G1088300		MD07G1178400	4.715	4.9775	11.005	2.6425	4.3075	3.76		MD07G1177600	4.55846	2.412e-40	4.49391	4.274e-40	9.09922	1.584e-87	1.20355	0.341397	1.17684	0.297421	3.01262	1.395e-21
					MD07G1181400	MD02G1132700	MD01G1088400	MD01G1088400		MD01G1088400	MD04G1005900	MD02G1145600	MD01G1088400		MD07G1181400	0.3125	0.225	0.165	0.4825	0.165	0.565		MD07G1178400	2.82308	4.545e-10	3.22512	1.815e-13	7.25651	1.643e-38	1.46785	0.0885856	2.47949	8.161e-08	2.08719	8.973e-06
					MD07G1184500	MD02G1134000	MD01G1088900	MD01G1088900		MD01G1088900	MD04G1008100	MD02G1145800	MD01G1088900		MD07G1184500	0.325	0.4725	0.56	0.2225	0.1825	0.285		MD07G1181400	-3.92279	0.0001879	-5.11661	1.492e-06	-6.72706	7.18e-09	-2.73485	0.011616	-7.76449	5.607e-09	-2.32976	0.0132659
					MD07G1188300	MD02G1134100	MD01G1089000	MD01G1089000		MD01G1089000	MD04G1009500	MD02G1145900	MD01G1089000		MD07G1188300	0.82	0.9775	1.9225	0.9875	0.8	1.43		MD07G1184500	2.79252	0.009734	4.33503	5.164e-06	5.34286	2.65e-08	1.80626	0.238862	1.58042	0.284	2.27511	0.0201582
					MD07G1189600	MD02G1135700	MD01G1089400	MD01G1089400		MD01G1089400	MD04G1011400	MD02G1146800	MD01G1089400		MD07G1189600	1.975	0.8525	1.185	2.24	2.315	4.3675		MD07G1188300	3.10361	0.001453	3.96758	8.468e-06	8.05116	1.145e-13	3.52425	0.0002942	2.96928	0.001118	5.01921	5.358e-08
					MD07G1190500	MD02G1136000	MD01G1089600	MD01G1089600		MD01G1089600	MD04G1011500	MD02G1148100	MD01G1089600		MD07G1190500	0.625	0.59	0.1425	0.2	0.4825	0.045		MD07G1189600	-2.281	0.0209197	-4.85877	4.565e-08	-3.33454	1.451e-05	-2.10193	0.0446719	-1.96436	0.0368807	-1.07843	0.853487
					MD07G1191500	MD02G1136800	MD01G1089800	MD01G1089800		MD01G1089800	MD04G1011700	MD02G1148700	MD01G1089800		MD07G1191500	0.5075	0.25	0.25	0.155	0.1875	0.21		MD07G1190500	7.71932	0.0004249	7.77898	0.0001094	1.93468	0.29691	2.30572	0.339141	5.53437	0.00268	-1.78316	0.520556
					MD07G1192900	MD02G1137400	MD01G1089900	MD01G1089900		MD01G1089900	MD04G1018400	MD02G1149000	MD01G1089900		MD07G1192900	4.505	0.18	62.05	0.4475	1.1825	6.6525		MD07G1191500	3.13836	0.0124207	1.69454	0.267784	1.73146	0.191983	-1.11257	0.917775	1.18056	0.781185	1.22194	0.709433
					MD07G1201700	MD02G1137500	MD01G1090000	MD01G1090000		MD01G1090000	MD04G1020100	MD02G1150600	MD01G1090000		MD07G1201700	41.61	46.41	23.9875	18.4575	10.05	10.8075		MD07G1192900	12.6132	0.001297	-1.68752	0.602078	202.3	1.692e-16	1.25345	0.890219	3.36779	0.144914	18.2766	2.591e-05
					MD07G1203700	MD02G1138600	MD01G1090900	MD01G1090900		MD01G1090900	MD04G1020800	MD02G1150700	MD01G1090900		MD07G1203700	23.47	39.795	9.665	14.745	6.6725	7.835		MD07G1201700	6.03411	2.16e-64	7.25783	4.306e-79	3.87893	3.408e-37	2.5152	1.145e-15	1.41412	0.006979	1.4702	0.001305
					MD07G1204800	MD02G1139700	MD01G1091000	MD01G1091000		MD01G1091000	MD04G1022900	MD02G1151200	MD01G1091000		MD07G1204800	2.8975	2.745	2.1525	2.7525	3.635	2.6675		MD07G1203700	4.32959	9.562e-29	7.87929	3.775e-58	1.97068	3.648e-07	2.53224	7.395e-11	1.18522	0.34026	1.33933	0.0571526
					MD07G1208000	MD02G1141100	MD01G1091600	MD01G1091600		MD01G1091600	MD04G1024300	MD02G1151700	MD01G1091600		MD07G1208000	33.585	39.505	19.6175	9.9125	15.1325	11.59		MD07G1204800	2.46742	2.069e-07	2.52348	2.638e-08	2.04214	1.416e-05	2.20253	2.05e-05	2.96138	6.406e-11	2.11528	8.987e-06
					MD07G1215700	MD02G1141400	MD01G1092300	MD01G1092300		MD01G1092300	MD04G1027000	MD02G1152500	MD01G1092300		MD07G1215700	79.29	163.805	155.385	26.1325	17.8975	41.375		MD07G1208000	6.29666	1.225e-75	7.99109	2.339e-97	4.11254	3.347e-45	1.75248	1.822e-06	2.76244	4.617e-22	2.04166	1.244e-11
					MD07G1222900	MD02G1141600	MD01G1092400	MD01G1092400		MD01G1092400	MD04G1027600	MD02G1153000	MD01G1092400		MD07G1222900	185.99	343.607	130.123	44.32	30.2	118.593		MD07G1215700	3.35046	1.103e-19	7.42325	3.381e-55	7.28057	1.923e-54	1.02856	0.935143	-1.36794	0.0493587	1.6262	0.0005888
					MD07G1223100	MD02G1141700	MD01G1092500	MD01G1092500		MD01G1092500	MD04G1028600	MD02G1153500	MD01G1092500		MD07G1223100	4.3575	201.91	117.02	0.8575	15.65	53.2375		MD07G1222900	11.5093	2.252e-82	22.9521	2.92e-136	8.98047	2.231e-67	2.57127	1.499e-11	1.81441	3.564e-05	6.85372	2.142e-51
					MD07G1224200	MD02G1141800	MD01G1092600	MD01G1092600		MD01G1092600	MD04G1031400	MD02G1153700	MD01G1092600		MD07G1224200	3.5875	10.0725	2.855	2.3275	3.5325	1.6325		MD07G1223100	8.99218	1.423e-22	456.353	1.072e-179	275.094	1.286e-151	1.70995	0.103087	32.0878	1.017e-55	105.088	1.648e-103
					MD07G1224500	MD02G1142600	MD01G1092700	MD01G1092700		MD01G1092700	MD04G1033000	MD02G1154400	MD01G1092700		MD07G1224500	0.3925	1.205	4.775	0.475	1.0675	4.165		MD07G1224200	2.2989	0.0001516	6.95538	1.39e-26	2.03865	0.000271	1.40423	0.270203	2.18921	0.0002175	-1.02568	0.948349
					MD07G1228900	MD02G1143100	MD01G1092800	MD01G1092800		MD01G1092800	MD04G1033300	MD02G1154800	MD01G1092800		MD07G1228900	18.78	37.5775	76.7825	9.5725	11.99	44.5375		MD07G1224500	-2.56888	0.0264104	1.27767	0.548031	5.31382	1.053e-08	-2.22046	0.0699948	1.03771	0.953249	3.92253	8.738e-06
					MD07G1233600	MD02G1143900	MD01G1092900	MD01G1092900		MD01G1092900	MD04G1035000	MD02G1155400	MD01G1092900		MD07G1233600	27.365	67.2025	48.0825	10.4075	19.1325	52.895		MD07G1228900	3.44545	2.464e-15	7.44717	1.695e-42	15.6945	3.583e-81	1.645	0.0146634	2.13162	7.632e-06	7.65493	1.109e-43
					MD07G1237500	MD02G1144500	MD01G1093000	MD01G1093000		MD01G1093000	MD04G1035300	MD02G1155700	MD01G1093000		MD07G1237500	0.49	0.4275	0.32	0.2425	0.2475	0.1725		MD07G1233600	3.07542	5.736e-24	8.13657	1.481e-86	6.01609	1.63e-63	1.09749	0.68482	2.08134	5.549e-10	5.55512	1.616e-57
					MD07G1238800	MD02G1145800	MD01G1093200	MD01G1093200		MD01G1093200	MD04G1035800	MD02G1155800	MD01G1093200		MD07G1238800	0.5925	0.54	0.13	0.345	0.275	0.4075		MD07G1237500	8.44133	9.695e-07	7.9058	7.137e-07	6.16148	7.676e-06	3.98701	0.00846	4.15263	0.002267	2.79828	0.0307848
					MD07G1248600	MD02G1146200	MD01G1093700	MD01G1093700		MD01G1093700	MD04G1039100	MD02G1158300	MD01G1093700		MD07G1248600	127.898	29.99	35.22	40.65	31.035	62.84		MD07G1238800	2.29468	0.001616	2.24753	0.0006786	-1.76771	0.0281829	1.24858	0.601417	1.01607	0.978911	1.4583	0.155989
					MD07G1249800	MD02G1146800	MD01G1094000	MD01G1094000		MD01G1094000	MD04G1041600	MD02G1158600	MD01G1094000		MD07G1249800	0.1925	1.5125	5.985	0.025	0.1975	2.605		MD07G1248600	5.69029	1.292e-51	1.42877	0.006648	1.74322	2.781e-06	1.69422	0.0001391	1.33997	0.0379225	2.61341	3.708e-16
					MD07G1251200	MD02G1147200	MD01G1094200	MD01G1094200		MD01G1094200	MD04G1045100	MD02G1159200	MD01G1094200		MD07G1251200	0.21	2.03	4.5925	0.09	0.3025	1.62		MD07G1249800	5.42978	0.030098	45.8629	6.854e-12	187.228	1.379e-22	-1.30702	0.886478	5.6446	0.0102367	68.6565	1.685e-14
					MD07G1254300	MD02G1147900	MD01G1094800	MD01G1094800		MD01G1094800	MD04G1048000	MD02G1161000	MD01G1094800		MD07G1254300	0.29	0.2275	0.1125	0.22	0.1375	0.06		MD07G1251200	17.8625	0.00011	190.971	1.517e-16	450.565	9.376e-23	7.62298	0.0200165	26.0725	3.234e-06	133.78	2.08e-14
					MD07G1259500	MD02G1148100	MD01G1095200	MD01G1095200		MD01G1095200	MD04G1048500	MD02G1161400	MD01G1095200		MD07G1259500	0.003905	0.015	0.008745	0.0040625	0.0063825	0.00142		MD07G1254300	5.61111	0.0430721	4.68865	0.0348267	2.49881	0.225921	4.0607	0.131897	2.53185	0.281046	1.14067	0.917262
					MD07G1262900	MD02G1150100	MD01G1095300	MD01G1095300		MD01G1095300	MD04G1049000	MD02G1161600	MD01G1095300		MD07G1262900	12.6875	83.995	23.1375	2.5275	3.68	2.425		MD07G1259500	-18.9075	0.006222	-5.89333	0.0343558	-8.03663	0.007739	-18.6786	0.006781	-13.3892	0.004302	-46.1264	0.0008575
					MD07G1263000	MD02G1150600	MD01G1096400	MD01G1096400		MD01G1096400	MD04G1049800	MD02G1162200	MD01G1096400		MD07G1263000	0.2975	2.465	1.545	0.2825	0.14	0.2675		MD07G1262900	16.7573	1.571e-41	120.384	1.237e-123	34.1595	5.108e-67	3.14571	6.359e-06	4.70556	1.239e-11	3.01188	2.062e-06
					MD07G1263200	MD02G1150700	MD01G1096600	MD01G1096600		MD01G1096600	MD04G1051700	MD02G1162800	MD01G1096600		MD07G1263200	2.7925	76.3375	32.4125	1.165	4.9	5.39		MD07G1263000	8.17222	0.0314586	73.2734	1.798e-09	47.0153	3.382e-08	7.32269	0.0463902	3.81929	0.163936	6.91688	0.0182723
					MD07G1264100	MD02G1152500	MD01G1096700	MD01G1096700		MD01G1096700	MD04G1052900	MD02G1162900	MD01G1096700		MD07G1264100	0.5	14.745	20.065	0.1	1.92	9.9875		MD07G1263200	7.94722	1.469e-13	236.648	1.189e-102	103.309	4.671e-74	3.1734	0.0007736	13.6018	9.262e-22	14.4961	5.7e-24
					MD07G1270200	MD02G1153600	MD01G1097200	MD01G1097200		MD01G1097200	MD04G1053700	MD02G1163000	MD01G1097200		MD07G1270200	3.4625	4.3775	1.885	1.1875	1.1825	0.9925		MD07G1264100	14.5069	4.73e-08	449.705	2.318e-45	636.864	5.986e-51	2.67002	0.201172	53.2172	3.57e-18	266.874	9.441e-38
					MD07G1270300	MD02G1154000	MD01G1097700	MD01G1097700		MD01G1097700	MD04G1054700	MD02G1163700	MD01G1097700		MD07G1270300	1.815	3.8875	0.41	0.7425	0.6975	0.39		MD07G1270200	3.92345	8.768e-14	5.37459	6.99e-22	2.39788	2.023e-06	1.28011	0.459902	1.30494	0.285944	1.05204	0.866681
					MD07G1271300	MD02G1154100	MD01G1097800	MD01G1097800		MD01G1097800	MD04G1058000	MD02G1163800	MD01G1097800		MD07G1271300	0.5	0.43	0.43	0.38	0.38	0.39		MD07G1270300	4.05406	3.725e-08	9.40283	1.435e-22	1.03354	0.957711	1.56726	0.251164	1.52845	0.181512	-1.24262	0.547251
					MD07G1277400	MD02G1154800	MD01G1097900	MD01G1097900		MD01G1097900	MD04G1058500	MD02G1164300	MD01G1097900		MD07G1277400	16.0325	107.295	48.4975	11.8425	13.7825	10.5425		MD07G1271300	2.39476	0.003486	2.20204	0.003721	2.25041	0.001276	1.68764	0.156077	1.76101	0.057876	1.72058	0.0564185
					MD07G1279100	MD02G1155000	MD01G1098300	MD01G1098300		MD01G1098300	MD04G1060200	MD02G1164700	MD01G1098300		MD07G1279100	3.92	3.8	0.8775	2.385	2.2175	1.4275		MD07G1277400	3.45712	2.03e-21	25.1673	8.948e-149	11.7555	4.508e-87	2.41903	3.171e-10	2.90845	1.549e-15	2.14759	1.033e-08
					MD07G1279200	MD02G1155100	MD01G1098900	MD01G1098900		MD01G1098900	MD04G1062600	MD02G1164900	MD01G1098900		MD07G1279200	23.455	27.485	6.1575	12.83	17.235	9.665		MD07G1279100	2.66435	0.0003744	2.76242	4.863e-05	-1.52387	0.115417	1.50355	0.275057	1.43651	0.236155	-1.11786	0.743461
					MD07G1279400	MD02G1155400	MD01G1100200	MD01G1100200		MD01G1100200	MD04G1064200	MD02G1165000	MD01G1100200		MD07G1279400	8.1575	23.8175	7.7025	3.465	6.5775	25.5325		MD07G1279200	3.45896	1.717e-08	4.34998	1.473e-12	-1.00238	0.991731	1.75241	0.0454532	2.41906	0.0001102	1.31087	0.289393
					MD07G1282900	MD02G1155800	MD01G1100600	MD01G1100600		MD01G1100600	MD04G1065000	MD02G1165600	MD01G1100600		MD07G1282900	0.8025	0	0.055	0	0	0		MD07G1279400	5.61986	2.387e-13	17.9312	1.203e-38	6.03657	1.164e-15	2.28772	0.004054	4.47832	5.338e-10	16.7577	1.112e-36
					MD07G1283900	MD02G1159700	MD01G1100800	MD01G1100800		MD01G1100800	MD04G1066600	MD02G1165700	MD01G1100800		MD07G1283900	17.9725	85.3675	63.915	13.645	19.5325	32.4675		MD07G1282900	162.729	0.0210763	1.09084	0.978714	14.4657	0.162775	-1.04804	0.994608	-1.02007	0.995167	-1.05027	0.987579
					MD07G1284000	MD02G1161000	MD01G1101000	MD01G1101000		MD01G1101000	MD04G1067000	MD02G1166700	MD01G1101000		MD07G1284000	3.085	21.905	14.345	1.2475	1.73	5.345		MD07G1283900	2.14885	3.932e-10	11.0648	7.793e-103	8.58097	1.498e-82	1.54501	0.002358	2.28597	9.68e-12	3.66839	4.238e-30
					MD07G1284200	MD02G1161400	MD01G1101100	MD01G1101100		MD01G1101100	MD04G1069100	MD02G1166900	MD01G1101100		MD07G1284200	0.6075	9.7	22.655	0.165	1.4225	4.9975		MD07G1284000	4.86711	0.001054	37.4258	1.203e-21	25.2448	1.134e-17	1.92516	0.374358	2.55811	0.0679088	7.93751	3.776e-07
					MD07G1286900	MD02G1161600	MD01G1102200	MD01G1102200		MD01G1102200	MD04G1069300	MD02G1167600	MD01G1102200		MD07G1286900	28.4	58.75	16.045	16.18	15.935	14.9775		MD07G1284200	4.32323	4.867e-05	74.4073	2.13e-48	181.76	7.292e-71	1.12033	0.895527	9.93228	8.175e-13	33.7593	4.651e-32
					MD07G1288100	MD02G1161800	MD01G1102500	MD01G1102500		MD01G1102500	MD04G1069900	MD02G1168100	MD01G1102500		MD07G1288100	0.9825	0.91	0.2725	0.6425	0.6725	0.315		MD07G1286900	2.50087	2.617e-20	5.60829	1.253e-73	1.58168	3.947e-06	1.34432	0.0237237	1.36777	0.00601	1.23895	0.0598683
					MD07G1290600	MD02G1162800	MD01G1102700	MD01G1102700		MD01G1102700	MD04G1071100	MD02G1169000	MD01G1102700		MD07G1290600	0.095	1.545	4.3225	0.0275	0.2375	0.525		MD07G1288100	2.24711	1.097e-05	2.22074	3.901e-06	-1.47252	0.0304849	1.35761	0.229947	1.47786	0.0490465	-1.49009	0.0363537
					MD07G1291000	MD02G1162900	MD01G1103200	MD01G1103200		MD01G1103200	MD04G1081600	MD02G1170300	MD01G1103200		MD07G1291000	5.1575	6.435	3.34	10.925	5.16	1.7875		MD07G1290600	6.24471	0.0113344	100.658	4.307e-18	292.598	8.564e-28	1.86295	0.608066	14.2279	8.639e-06	30.1574	5.382e-10
					MD07G1292800	MD02G1163000	MD01G1103300	MD01G1103300		MD01G1103300	MD04G1083500	MD02G1170500	MD01G1103300		MD07G1292800	0.0425	0.0675	0.3275	0.0825	0.0825	0.1925		MD07G1291000	-2.24219	8.803e-07	-1.66661	0.001763	-3.10288	3.048e-14	-1.1281	0.684304	-2.30487	2.236e-07	-6.91783	5.168e-37
					MD07G1297400	MD02G1163100	MD01G1103500	MD01G1103500		MD01G1103500	MD04G1083700	MD02G1171800	MD01G1103500		MD07G1297400	35.72	45.8525	47.3525	23.0175	24.095	14.7675		MD07G1292800	-2.13088	0.0367275	-1.22041	0.569853	4.03313	3.248e-09	-1.16359	0.779131	-1.1249	0.758099	1.96464	0.0113216
					MD07G1301800	MD02G1163700	MD01G1103800	MD01G1103800		MD01G1103800	MD04G1087300	MD02G1172900	MD01G1103800		MD07G1301800	11.1525	18.8875	7.6975	5.67	5.1325	3.495		MD07G1297400	2.42865	1.493e-10	3.36752	1.264e-20	3.57575	3.19e-23	1.46179	0.0336974	1.58202	0.002457	-1.07034	0.719774
					MD07G1310200	MD02G1164300	MD01G1104600	MD01G1104600		MD01G1104600	MD04G1089800	MD02G1173000	MD01G1104600		MD07G1310200	0.4225	0.7825	0.5675	0.285	0.2625	0.355		MD07G1301800	3.13595	6.24e-32	5.75703	1.424e-76	2.42474	4.289e-20	1.50691	0.000544	1.40708	0.002523	-1.08032	0.566648
					MD08G1001300	MD02G1164400	MD01G1104700	MD01G1104700		MD01G1104700	MD04G1090600	MD02G1173600	MD01G1104700		MD08G1001300	1.0475	0.715	0.18	1.3	0.85	0.8675		MD07G1310200	2.49117	0.005583	4.938	1.063e-09	3.73644	3.498e-07	1.58681	0.28823	1.55992	0.200826	1.96504	0.0245226
					MD08G1005900	MD02G1164500	MD01G1105200	MD01G1105200		MD01G1105200	MD04G1091400	MD02G1173900	MD01G1105200		MD08G1005900	3.19	2.95	3.3425	3.0975	3.605	1.27		MD08G1001300	2.4292	0.006254	1.79431	0.0552774	-2.13689	0.0108329	2.85614	0.0007346	1.9235	0.0348036	1.89064	0.0301805
					MD08G1008500	MD02G1164600	MD01G1105300	MD01G1105300		MD01G1105300	MD04G1096700	MD02G1174200	MD01G1105300		MD08G1008500	1.4025	0.66	1.1675	0.295	0.195	0.205		MD08G1005900	2.44763	0.0004549	2.44312	0.0001355	2.87615	1.1e-06	2.25343	0.002502	2.70264	2.763e-05	-1.08657	0.807582
					MD08G1008600	MD02G1164700	MD01G1105600	MD01G1105600		MD01G1105600	MD04G1098900	MD02G1174500	MD01G1105600		MD08G1008600	4.34	5.6325	1.4925	2.64	3.0725	0.465		MD08G1008500	8.69018	1.488e-06	4.50762	0.0009167	8.23552	2.644e-07	1.75816	0.459274	1.21364	0.78185	1.24178	0.734479
					MD08G1009400	MD02G1164900	MD01G1105700	MD01G1105700		MD01G1105700	MD04G1099400	MD02G1174600	MD01G1105700		MD08G1009400	1.9175	1.705	2.02	1.1725	1.5275	1.5425		MD08G1008600	4.2298	3.652e-05	5.8093	2.514e-08	1.58829	0.204525	2.36501	0.0449214	2.85067	0.003298	-2.35067	0.0494266
					MD08G1016600	MD02G1165500	MD01G1105800	MD01G1105800		MD01G1105800	MD04G1101700	MD02G1176200	MD01G1105800		MD08G1016600	1.215	0.035	0.7925	0.175	0.1275	0.1325		MD08G1009400	2.92088	7.675e-09	2.78344	1.38e-08	3.39808	9.403e-13	1.67106	0.0317678	2.23588	3.101e-05	2.17021	2.779e-05
					MD08G1021300	MD02G1165600	MD01G1106200	MD01G1106200		MD01G1106200	MD04G1110600	MD02G1176600	MD01G1106200		MD08G1021300	0.4075	0.385	0.34	0.25	0.175	0.1325		MD08G1016600	6.98919	0.005055	-3.97353	0.089495	5.32934	0.00382	-1.005	0.997027	-1.33666	0.745899	-1.29598	0.759619
					MD08G1021500	MD02G1165700	MD01G1106800	MD01G1106800		MD01G1106800	MD04G1110900	MD02G1177500	MD01G1106800		MD08G1021500	0.2425	0.18	0.15	0.2425	0.2475	0.16		MD08G1021300	9.06245	5.741e-07	9.143	1.308e-07	8.21131	2.048e-07	5.12005	0.00103	3.74415	0.00589	2.68828	0.0405453
					MD08G1027400	MD02G1165800	MD01G1106900	MD01G1106900		MD01G1106900	MD04G1112600	MD02G1177700	MD01G1106900		MD08G1027400	1.2775	1.0475	1.6325	1.31	1.245	1.3575		MD08G1021500	-2.08162	0.0330222	-2.68676	0.0007666	-2.94426	9.106e-05	-2.22693	0.0175978	-2.09389	0.0125569	-3.31504	2.711e-05
					MD08G1032800	MD02G1165900	MD01G1107100	MD01G1107100		MD01G1107100	MD04G1116300	MD02G1178100	MD01G1107100		MD08G1032800	5.845	7.52	6.9025	3.255	4.2975	6.0475		MD08G1027400	2.05706	1.007e-06	1.80694	3.951e-05	2.91006	4.599e-16	1.97765	8.966e-06	1.94356	6.076e-06	2.04221	2.765e-07
					MD08G1035200	MD02G1166700	MD01G1107300	MD01G1107300		MD01G1107300	MD04G1117200	MD02G1178600	MD01G1107300		MD08G1035200	0.1625	0.1525	0.135	0.16	0.17	0.0825		MD08G1032800	2.06751	0.0137161	2.90434	9.389e-06	2.76916	9.616e-06	1.0994	0.859378	1.49657	0.162811	2.04019	0.00436
					MD08G1036600	MD02G1167100	MD01G1107400	MD01G1107400		MD01G1107400	MD04G1117800	MD02G1179000	MD01G1107400		MD08G1036600	2.3	16.69	38.2575	1.785	2.5575	30.8475		MD08G1035200	3.77288	0.0009879	3.78681	0.0002876	3.4863	0.0003394	3.42904	0.003633	3.85863	0.0003344	1.8407	0.153306
					MD08G1038300	MD02G1167500	MD01G1107800	MD01G1107800		MD01G1107800	MD04G1118300	MD02G1179300	MD01G1107800		MD08G1038300	6.81	60.97	80.795	8.145	5.085	27.015		MD08G1036600	2.34935	0.0008132	18.6602	2.212e-50	44.2143	1.338e-85	1.73593	0.0726858	2.56202	6.332e-05	29.9558	3.31e-68
					MD08G1047600	MD02G1167600	MD01G1108100	MD01G1108100		MD01G1108100	MD04G1119000	MD02G1179400	MD01G1108100		MD08G1047600	0.68	0.6425	11.5175	1.075	1.6725	7.1375		MD08G1038300	5.00965	1.479e-10	48.9612	7.147e-64	67.5136	4.527e-75	5.7469	7.632e-12	3.69508	4.343e-07	18.9283	2.238e-36
					MD08G1057400	MD02G1168000	MD01G1108400	MD01G1108400		MD01G1108400	MD04G1119600	MD02G1179500	MD01G1108400		MD08G1057400	5.845	17.205	6.3725	0.55	1.385	1.58		MD08G1047600	-2.22271	0.0378274	-2.15261	0.0172613	8.72133	2.734e-15	-1.45261	0.441618	1.10061	0.828889	4.5405	1.431e-07
					MD08G1067700	MD02G1168700	MD01G1108600	MD01G1108600		MD01G1108600	MD04G1123200	MD02G1179600	MD01G1108600		MD08G1067700	0.235	0.24	1.305	0.0675	0.3275	0.9525		MD08G1057400	22.6778	5.513e-42	72.1073	1.527e-80	27.7733	1.022e-48	2.02977	0.0366126	5.2415	4.255e-11	5.81315	2.483e-13
					MD08G1068700	MD02G1169800	MD01G1108800	MD01G1108800		MD01G1108800	MD04G1128400	MD02G1179900	MD01G1108800		MD08G1068700	0.385	0.6	0.185	0.1725	0.205	0.065		MD08G1067700	4.66743	0.0273925	5.05875	0.005544	28.158	1.147e-11	1.29884	0.851415	6.09555	0.002074	17.2977	2.888e-08
					MD08G1071900	MD02G1173600	MD01G1108900	MD01G1108900		MD01G1108900	MD04G1128800	MD02G1180800	MD01G1108900		MD08G1071900	0.0025	0.001465	0	0.001405	0	0		MD08G1068700	8.96751	0.004664	15.4927	2.621e-05	5.05922	0.0174954	3.81308	0.175999	4.79542	0.0418399	1.46885	0.711181
					MD08G1074700	MD02G1173900	MD01G1109000	MD01G1109000		MD01G1109000	MD04G1129000	MD02G1181800	MD01G1109000		MD08G1074700	0.5525	0.465	0.3025	0.5025	0.57	1.6675		MD08G1071900	-23.438	0.0125859	-34.1567	0.004467	-104.465	0.005737	-39.4122	0.0109105	-120.423	0.0103198	-123.964	0.007776
					MD08G1080000	MD02G1174200	MD01G1109300	MD01G1109300		MD01G1109300	MD04G1129800	MD02G1182600	MD01G1109300		MD08G1080000	11.74	44.9925	114.74	4.0825	6.5825	62.3175		MD08G1074700	2.51607	0.0205349	2.30111	0.0175798	1.54069	0.235844	2.17589	0.0695356	2.47171	0.0100993	7.08383	1.633e-11
					MD08G1084400	MD02G1174500	MD01G1109500	MD01G1109500		MD01G1109500	MD04G1134900	MD02G1182900	MD01G1109500		MD08G1084400	11.735	18.4125	9.855	4.28	3.21	7.575		MD08G1080000	4.45327	2.3e-14	18.3315	2.203e-57	48.0736	2.427e-102	1.43813	0.23486	2.40076	3.882e-05	21.9488	1.706e-64
					MD08G1086300	MD02G1177100	MD01G1109700	MD01G1109700		MD01G1109700	MD04G1135200	MD02G1184900	MD01G1109700		MD08G1086300	1.805	1.07	0.795	1.0725	1.83	2.575		MD08G1084400	2.94975	5.766e-26	4.99523	4.427e-59	2.7652	5.859e-24	1.01266	0.96837	-1.27431	0.062307	1.78496	5.862e-08
					MD08G1086500	MD02G1177500	MD01G1110100	MD01G1110100		MD01G1110100	MD04G1135300	MD02G1185000	MD01G1110100		MD08G1086500	97.4675	85.9275	68.2375	7.5225	5.205	119.722		MD08G1086300	2.02911	0.0366338	1.30356	0.422348	1.0079	0.978	1.14196	0.814377	2.02043	0.0165652	2.73197	0.0001522
					MD08G1101700	MD02G1178100	MD01G1110400	MD01G1110400		MD01G1110400	MD04G1135400	MD02G1185900	MD01G1110400		MD08G1101700	5.4725	3.6	13.975	1.42	2.96	5.95		MD08G1086500	81.3065	8.53e-147	77.4495	2.987e-144	63.5249	1.371e-131	5.89362	1.291e-21	4.21853	1.622e-14	93.505	1.887e-156
					MD08G1105100	MD02G1178600	MD01G1110500	MD01G1110500		MD01G1110500	MD04G1136100	MD02G1188600	MD01G1110500		MD08G1105100	0.81	0.21	4.905	0.1125	0.215	1.77		MD08G1101700	4.48357	0.0003995	3.31826	0.002514	13.2818	3.807e-13	1.1403	0.879574	2.44953	0.0379989	4.7627	4.174e-05
					MD08G1105500	MD02G1179400	MD01G1110700	MD01G1110700		MD01G1110700	MD04G1136400	MD02G1189200	MD01G1110700		MD08G1105500	0.2775	0	0.375	0.01	0.005	0.03		MD08G1105100	5.3819	0.0001934	1.56286	0.40165	37.4676	5.154e-22	-1.33102	0.752926	1.43083	0.527564	11.3665	6.408e-10
					MD08G1106600	MD02G1180800	MD01G1110900	MD01G1110900		MD01G1110900	MD04G1137600	MD02G1190100	MD01G1110900		MD08G1106600	0.2	0.295	0.0925	0.2175	0.2125	0.0675		MD08G1105500	38.2623	0.00367	-2.79937	0.687607	60.2843	6.762e-05	1.62443	0.863189	-1.07277	0.9848	4.07328	0.298971
					MD08G1107500	MD02G1181300	MD01G1111400	MD01G1111400		MD01G1111400	MD04G1138500	MD02G1194400	MD01G1111400		MD08G1107500	0.545	0.045	80.585	0.0525	0.035	39.0225		MD08G1106600	2.16567	0.002152	3.42898	4.415e-09	1.10233	0.726069	2.2241	0.001583	2.20408	0.0006801	-1.47188	0.154065
					MD08G1109700	MD02G1181800	MD01G1111700	MD01G1111700		MD01G1111700	MD04G1139000	MD02G1198400	MD01G1111700		MD08G1109700	1.285	8.02	2.345	0.565	1.06	1.535		MD08G1107500	27.2019	0.005225	2.72225	0.488307	4626.14	3.972e-20	2.88862	0.593846	2.1396	0.630585	1889.75	9.765e-16
					MD08G1111200	MD02G1181900	MD01G1113300	MD01G1113300		MD01G1113300	MD04G1139100	MD02G1198500	MD01G1113300		MD08G1111200	0.7975	2.2375	0.5275	0.8675	0.95	1.81		MD08G1109700	3.58521	8.163e-08	24.2961	8.101e-52	7.39709	7.889e-21	1.505	0.245838	2.90201	1.095e-05	4.05527	4.009e-10
					MD08G1111500	MD02G1182000	MD01G1113400	MD01G1113400		MD01G1113400	MD04G1144500	MD02G1199000	MD01G1113400		MD08G1111500	0.045	1.4075	65.3775	0.0825	0.2475	6.99		MD08G1111200	2.56065	0.0001145	7.695	4.314e-24	1.89977	0.004346	2.6187	9.775e-05	2.93658	2.18e-06	5.4348	1.48e-16
					MD08G1113400	MD02G1182500	MD01G1114500	MD01G1114500		MD01G1114500	MD04G1144600	MD02G1201000	MD01G1114500		MD08G1113400	10.1275	4.025	1.195	2.17	2.7075	1.1625		MD08G1111500	-2.85436	0.006407	11.3094	1.528e-27	550.84	1.888e-189	-1.70074	0.204373	1.81677	0.0368075	49.56	6.615e-72
					MD08G1124700	MD02G1182700	MD01G1114600	MD01G1114600		MD01G1114600	MD04G1147900	MD02G1201500	MD01G1114600		MD08G1124700	40.3325	121.79	58.43	33.5625	23.74	59.895		MD08G1113400	3.28675	0.0006067	1.39607	0.385392	-2.36255	0.007534	-1.55086	0.386131	-1.19819	0.682494	-2.89551	0.001538
					MD08G1126500	MD02G1184900	MD01G1114800	MD01G1114800		MD01G1114800	MD04G1148700	MD02G1204100	MD01G1114800		MD08G1126500	15.0975	13.385	31.685	13.1575	12.1	30.4825		MD08G1124700	2.58829	7.319e-14	8.46904	1.609e-71	4.19699	7.715e-33	2.03197	2.435e-07	1.48583	0.00533	3.62315	4.586e-26
					MD08G1128200	MD02G1185000	MD01G1114900	MD01G1114900		MD01G1114900	MD04G1148900	MD02G1204500	MD01G1114900		MD08G1128200	11.235	39.2075	18.6225	1.655	2.9325	3.1225		MD08G1126500	2.2412	3.377e-05	2.14054	2.989e-05	5.23879	4.764e-23	1.84045	0.004633	1.73879	0.005196	4.23857	3.271e-17
					MD08G1129400	MD02G1187200	MD01G1115100	MD01G1115100		MD01G1115100	MD04G1150300	MD02G1205600	MD01G1115100		MD08G1129400	0.145	0.09	0.0825	0.3125	0.1775	0.2525		MD08G1128200	28.1663	1.317e-26	106.807	8.296e-54	52.5177	5.869e-39	3.92672	0.0006348	7.21954	7.941e-09	7.44158	1.006e-09
					MD08G1134200	MD02G1188600	MD01G1115400	MD01G1115400		MD01G1115400	MD04G1150900	MD02G1205700	MD01G1115400		MD08G1134200	4.6375	15.04	1.78	3.1925	4.415	1.6075		MD08G1129400	-3.39916	0.0485658	-4.81076	0.006283	-5.08851	0.002235	-1.67238	0.44067	-2.9016	0.0354972	-2.05791	0.125148
					MD08G1135400	MD02G1188900	MD01G1116100	MD01G1116100		MD01G1116100	MD04G1151100	MD02G1206500	MD01G1116100		MD08G1135400	1.64	1.7875	2.045	1.4575	1.2425	4.1725		MD08G1134200	2.13636	1.313e-05	7.51509	9.354e-41	-1.08083	0.692795	1.39726	0.144335	1.99106	6.134e-05	-1.43019	0.0479235
					MD08G1143200	MD02G1189100	MD01G1116200	MD01G1116200		MD01G1116200	MD04G1151600	MD02G1206600	MD01G1116200		MD08G1143200	1.9375	1.255	0.4575	2.705	3.0375	2.215		MD08G1135400	2.05972	1.595e-05	2.4357	5.516e-09	2.87463	3.105e-13	1.72895	0.003515	1.51816	0.0189291	4.91758	1.41e-29
					MD08G1144000	MD02G1189200	MD01G1116300	MD01G1116300		MD01G1116300	MD04G1152200	MD02G1207100	MD01G1116300		MD08G1144000	0.665	0.4375	0.34	0.915	0.6375	0.8225		MD08G1143200	-2.2909	0.00848	-3.25989	7.129e-06	-8.42943	1.836e-17	-1.71006	0.140381	-1.47206	0.225245	-2.09406	0.00688
					MD08G1150200	MD02G1189300	MD01G1116400	MD01G1116400		MD01G1116400	MD04G1153600	MD02G1207300	MD01G1116400		MD08G1150200	14.385	32.775	44.955	14.645	23.785	21.265		MD08G1144000	-2.07184	0.001333	-2.91865	8.94e-08	-3.6565	2.181e-11	-1.61057	0.0670912	-2.23999	0.000127	-1.78354	0.004905
					MD08G1153500	MD02G1189500	MD01G1116500	MD01G1116500		MD01G1116500	MD04G1154300	MD02G1207400	MD01G1116500		MD08G1153500	7.5875	3.115	0.705	0.6525	0.29	0.1125		MD08G1150200	2.12204	6.855e-08	5.21122	3.919e-39	7.31909	4.652e-57	2.01086	1.579e-06	3.38465	2.273e-20	2.91573	1.239e-16
					MD08G1154000	MD02G1190800	MD01G1116600	MD01G1116600		MD01G1116600	MD04G1154900	MD02G1209600	MD01G1116600		MD08G1154000	1.72	5.865	5.3125	0.765	0.8775	1.5625		MD08G1153500	31.7679	4.735e-26	14.0837	2.152e-15	3.34146	0.0009244	2.60836	0.0528041	1.14167	0.834536	-2.07881	0.212735
					MD08G1156600	MD02G1192600	MD01G1116700	MD01G1116700		MD01G1116700	MD04G1155400	MD02G1216600	MD01G1116700		MD08G1156600	1.875	0.0575	0.58	0.1625	0.0625	0.04		MD08G1154000	2.32114	1.028e-08	8.49247	5.601e-61	7.95928	1.175e-57	-1.03476	0.927242	1.14913	0.481076	1.97004	2.534e-06
					MD08G1164300	MD02G1194000	MD01G1116800	MD01G1116800		MD01G1116800	MD04G1156000	MD02G1217100	MD01G1116800		MD08G1164300	0.82	0.645	0.715	1.995	0.895	2.0275		MD08G1156600	11.3985	0.0001351	-2.36788	0.259241	4.10962	0.0154933	-1.0172	0.994608	-2.65246	0.207982	-4.13838	0.0510924
					MD08G1165100	MD02G1194400	MD01G1117100	MD01G1117100		MD01G1117100	MD04G1161700	MD02G1218900	MD01G1117100		MD08G1165100	0.715	0.67	0.08	0.425	0.5275	0.11		MD08G1164300	-3.90924	0.008008	-4.39634	0.001858	-3.91868	0.001348	-1.68727	0.358961	-3.51273	0.005025	-1.63208	0.240968
					MD08G1166100	MD02G1194900	MD01G1117800	MD01G1117800		MD01G1117800	MD04G1162200	MD02G1223300	MD01G1117800		MD08G1166100	0.28	0.92	0.93	0.08	0.225	0.455		MD08G1165100	2.55514	0.00603	2.58529	0.001542	-3.04851	0.002356	1.41513	0.485653	1.82041	0.0757132	-2.74789	0.00642
					MD08G1171700	MD02G1199000	MD01G1118100	MD01G1118100		MD01G1118100	MD04G1163200	MD02G1225200	MD01G1118100		MD08G1171700	13.9775	6.75	10.2975	13.17	17.7725	21.9375		MD08G1166100	8.99982	0.0320057	31.4928	1.056e-05	33.4814	2.451e-06	2.56848	0.535829	7.30686	0.0291381	13.6843	0.001283
					MD08G1175700	MD02G1199100	MD01G1118200	MD01G1118200		MD01G1118200	MD04G1163700	MD02G1225600	MD01G1118200		MD08G1175700	2.105	0.9575	13.025	0.28	1.315	6.51		MD08G1171700	-2.13827	0.003291	-4.09338	8.723e-11	-2.62663	5.571e-06	-2.43341	0.0003991	-1.75354	0.0235383	-1.46248	0.125136
					MD08G1180200	MD02G1199900	MD01G1118300	MD01G1118300		MD01G1118300	MD04G1166300	MD02G1226000	MD01G1118300		MD08G1180200	263.305	311.392	301.835	198.368	188.825	211.475		MD08G1175700	4.97347	0.0167902	2.51569	0.147495	35.4172	1.385e-12	-1.51264	0.724625	3.10335	0.0740441	14.924	3.191e-07
					MD08G1184400	MD02G1200600	MD01G1118700	MD01G1118700		MD01G1118700	MD04G1166500	MD02G1226100	MD01G1118700		MD08G1184400	1.12	4.8775	1.78	0.7125	1.1175	0.955		MD08G1180200	2.02134	5.054e-10	2.57053	9.617e-19	2.56713	3.41e-19	1.42439	0.0100035	1.40231	0.006311	1.51335	0.0002948
					MD08G1185700	MD02G1201000	MD01G1119400	MD01G1119400		MD01G1119400	MD04G1167300	MD02G1226200	MD01G1119400		MD08G1185700	0.67	38.46	136.892	1.21	4.1575	17.8525		MD08G1184400	2.50926	1.35e-05	11.5811	2.338e-42	4.37541	7.717e-16	1.4805	0.17291	2.38793	2.687e-05	1.9742	0.0008558
					MD08G1185800	MD02G1201100	MD01G1119500	MD01G1119500		MD01G1119500	MD04G1167700	MD02G1228800	MD01G1119500		MD08G1185800	75.4975	173.725	114.698	73.4575	19.4625	61.8		MD08G1185700	2.09801	0.0238336	131.117	6.026e-106	482.666	2.664e-170	3.626	2.168e-06	12.7745	2.665e-27	52.9446	9.581e-70
					MD08G1185900	MD02G1203300	MD01G1119600	MD01G1119600		MD01G1119600	MD04G1167900	MD02G1229300	MD01G1119600		MD08G1185900	47.2625	118.395	93.7875	45.31	16.725	42.17		MD08G1185800	3.49326	3.239e-23	8.76595	1.846e-71	5.98824	6.191e-49	3.22471	2.444e-19	-1.13187	0.481883	2.70458	3.192e-15
					MD08G1186000	MD02G1203900	MD01G1119700	MD01G1119700		MD01G1119700	MD04G1169200	MD02G1229800	MD01G1119700		MD08G1186000	30.0975	44.5025	36.52	28.5675	4.7625	15.945		MD08G1185900	3.41573	1.611e-13	9.34986	1.444e-46	7.65968	5.278e-39	3.11655	5.39e-11	1.18977	0.442976	2.88853	1.078e-10
					MD08G1186100	MD02G1204100	MD01G1120300	MD01G1120300		MD01G1120300	MD04G1169400	MD02G1233400	MD01G1120300		MD08G1186100	141.29	205.785	86.4425	78.445	19.4	37.7175		MD08G1186000	4.24018	1.629e-16	6.85976	3.086e-30	5.83351	6.987e-26	3.84003	1.29e-13	-1.51181	0.0516666	2.13302	3.018e-05
					MD08G1186400	MD02G1204300	MD01G1120600	MD01G1120600		MD01G1120600	MD04G1170700	MD02G1236000	MD01G1120600		MD08G1186400	5.0375	3.685	1.56	0.6725	0.49	0.685		MD08G1186100	6.89115	3.423e-55	10.9094	1.744e-85	4.74372	8.583e-37	3.61858	4.121e-23	-1.07966	0.683487	1.73394	3.743e-05
					MD08G1189200	MD02G1205700	MD01G1120700	MD01G1120700		MD01G1120700	MD04G1173900	MD02G1236100	MD01G1120700		MD08G1189200	4.6825	4.2775	2.8125	3.16	2.485	2.6175		MD08G1186400	49.5947	3.449e-23	39.3761	4.657e-21	17.3262	3.6e-13	6.2976	0.0001257	4.74218	0.0008708	6.39366	1.495e-05
					MD08G1189800	MD02G1206500	MD01G1121000	MD01G1121000		MD01G1121000	MD04G1174000	MD02G1237300	MD01G1121000		MD08G1189800	4.875	28.565	85.445	2.135	5.705	25.3825		MD08G1189200	3.44571	5.593e-06	3.44797	1.473e-06	2.34442	0.0008507	2.22251	0.0131024	1.81667	0.0473866	1.82608	0.0338672
					MD08G1190600	MD02G1206600	MD01G1121200	MD01G1121200		MD01G1121200	MD04G1178900	MD02G1238200	MD01G1121200		MD08G1190600	9.2125	14.5125	36.1875	3.8475	4.73	23.165		MD08G1189800	2.10187	0.0005129	13.4727	4.416e-50	41.8751	2.395e-103	-1.13407	0.747194	2.42902	7.371e-06	10.4628	1.212e-40
					MD08G1190800	MD02G1207000	MD01G1121300	MD01G1121300		MD01G1121300	MD04G1180200	MD02G1240600	MD01G1121300		MD08G1190800	55.7625	26.6325	17.4575	16.815	12.6475	9.9625		MD08G1190600	2.26407	5.805e-10	3.84825	2.215e-28	9.89835	2.082e-83	-1.12921	0.623101	1.12116	0.520541	5.32917	6.875e-44
					MD08G1191700	MD02G1209700	MD01G1121500	MD01G1121500		MD01G1121500	MD04G1182000	MD02G1240800	MD01G1121500		MD08G1191700	13.2075	21.545	23.1925	2.6875	3.3775	9.245		MD08G1190800	6.10632	1.415e-58	3.15543	7.862e-24	2.12374	5.689e-11	1.72257	5.69e-05	1.34099	0.0349551	1.01873	0.929507
					MD08G1192700	MD02G1215500	MD01G1121900	MD01G1121900		MD01G1121900	MD04G1183000	MD02G1240900	MD01G1121900		MD08G1192700	18.3775	22.6675	11.3575	7.235	8.585	12.0575		MD08G1191700	10.473	3.299e-71	18.5388	2.546e-111	20.6845	3.669e-120	2.02219	8.602e-06	2.62416	2.336e-11	6.94094	1.703e-48
					MD08G1195400	MD02G1218900	MD01G1122000	MD01G1122000		MD01G1122000	MD04G1184200	MD02G1242000	MD01G1122000		MD08G1195400	260.882	540.8	237.308	60.22	43.3175	113.115		MD08G1192700	2.34914	5.746e-16	3.12208	2.446e-29	1.6137	5.266e-06	-1.1573	0.423729	1.05931	0.713137	1.44113	0.001177
					MD08G1195600	MD02G1223300	MD01G1123200	MD01G1123200		MD01G1123200	MD04G1185900	MD02G1243300	MD01G1123200		MD08G1195600	0.6	0.04	68.2325	0.06	0.0675	11.1425		MD08G1195400	18.8866	1.841e-113	42.2397	6.298e-185	19.2044	1.14e-115	4.102	1.486e-24	3.06034	7.605e-16	7.68573	8.571e-55
					MD08G1214100	MD02G1223800	MD01G1123300	MD01G1123300		MD01G1123300	MD04G1188600	MD02G1244000	MD01G1123300		MD08G1214100	1	114.415	131.113	0.3225	11.6125	71.2025		MD08G1195600	16.6554	0.0002864	1.38777	0.761832	2206.02	4.651e-33	1.7111	0.7127	1.95927	0.492936	303.518	3.966e-18
					MD08G1216000	MD02G1224600	MD01G1124200	MD01G1124200		MD01G1124200	MD04G1190900	MD02G1245200	MD01G1124200		MD08G1216000	0.06	0.0575	0.06	0.0475	0.024105	0.0275		MD08G1214100	6.06119	5.061e-05	759.708	6.15e-78	904.128	2.634e-82	1.91875	0.371496	69.645	2.321e-30	411.786	7.72e-64
					MD08G1222000	MD02G1225400	MD01G1124500	MD01G1124500		MD01G1124500	MD04G1191600	MD02G1245600	MD01G1124500		MD08G1222000	1.085	0.93	0.3925	0.7025	0.46	0.27		MD08G1216000	3.15057	0.0322418	3.22379	0.00914	3.67954	0.001443	2.34242	0.157775	1.29587	0.67939	1.45194	0.497948
					MD08G1229500	MD02G1226000	MD01G1124600	MD01G1124600		MD01G1124600	MD04G1192500	MD02G1246100	MD01G1124600		MD08G1229500	0.4	0.4025	0.5425	0.3375	0.325	0.495		MD08G1222000	3.00783	0.0001657	2.76235	0.000187	1.18778	0.585913	1.7973	0.109599	1.21483	0.599475	-1.4366	0.267941
					MD08G1232200	MD02G1226500	MD01G1124800	MD01G1124800		MD01G1124800	MD04G1192900	MD02G1246600	MD01G1124800		MD08G1232200	12.1475	0.5975	2.2575	0.5275	0.2275	0.99		MD08G1229500	2.52804	0.003205	2.72331	0.0003	3.8206	9.305e-08	2.02305	0.0476165	2.02057	0.0211914	2.90735	6.686e-05
					MD08G1234000	MD02G1229200	MD01G1125700	MD01G1125700		MD01G1125700	MD04G1195800	MD02G1247200	MD01G1125700		MD08G1234000	0.1075	0.1125	0.1925	0.075	0.065	0.08		MD08G1232200	89.1702	5.619e-11	4.85873	0.0364726	19.5139	6.4e-06	3.8417	0.170828	1.73041	0.557099	7.1713	0.006241
					MD08G1234700	MD02G1231900	MD01G1125900	MD01G1125900		MD01G1125900	MD04G1196500	MD02G1247300	MD01G1125900		MD08G1234700	0.32	0.425	0.165	0.3675	0.5325	0.1975		MD08G1234000	5.34253	0.0338966	6.10832	0.00544	10.3883	5.522e-05	3.53129	0.158248	3.08899	0.136589	3.84114	0.0487366
					MD08G1242800	MD02G1232500	MD01G1126100	MD01G1126100		MD01G1126100	MD04G1197300	MD02G1247400	MD01G1126100		MD08G1242800	0.1675	0.3525	18.3925	1.0975	8.4825	6.295		MD08G1234700	-4.07513	0.006011	-2.91108	0.0201655	-6.9642	4.64e-06	-3.77057	0.0113007	-2.53999	0.0546623	-7.02478	8.499e-06
					MD09G1003900	MD02G1236100	MD01G1126300	MD01G1126300		MD01G1126300	MD04G1197700	MD02G1248200	MD01G1126300		MD09G1003900	0.76	3.0575	5.425	1.1425	1.9425	2.26		MD08G1242800	-6.0115	0.03675	-2.58522	0.209129	20.4613	3.57e-07	1.03314	0.991596	8.17667	0.001827	5.89575	0.006507
					MD09G1005200	MD02G1237300	MD01G1127200	MD01G1127200		MD01G1127200	MD04G1201000	MD02G1248500	MD01G1127200		MD09G1005200	26.9875	82.5	69.2325	14.41	18.34	24.7		MD09G1003900	2.53985	0.0005286	11.0735	1.834e-28	20.2779	3.298e-45	3.62934	2.738e-07	6.31871	8.308e-16	7.11187	6.664e-19
					MD09G1006400	MD02G1241000	MD01G1127300	MD01G1127300		MD01G1127300	MD04G1202600	MD02G1249300	MD01G1127300		MD09G1006400	15.1225	247.478	264.125	3.04	15.22	200.355		MD09G1005200	2.72547	1.528e-19	8.97291	7.36e-96	7.814	2.115e-84	1.36881	0.0339996	1.79981	7.616e-07	2.3422	1.201e-14
					MD09G1008800	MD02G1243400	MD01G1127500	MD01G1127500		MD01G1127500	MD04G1203500	MD02G1249400	MD01G1127500		MD09G1008800	0.7875	0.87	2.0525	0.445	0.5875	6.2		MD09G1006400	6.67056	8.666e-21	120.149	4.1e-135	132.308	8.382e-141	1.28142	0.492795	6.64986	3.095e-20	84.2612	2.878e-115
					MD09G1016700	MD02G1243700	MD01G1127600	MD01G1127600		MD01G1127600	MD04G1204500	MD02G1249800	MD01G1127600		MD09G1016700	2.6325	2.1925	6.9475	1.67	2.0775	1.9775		MD09G1008800	2.41665	0.0173189	2.94727	0.0004344	7.09268	1.491e-12	1.30617	0.633025	1.76911	0.108701	17.9826	9.933e-26
					MD09G1023400	MD02G1245600	MD01G1127700	MD01G1127700		MD01G1127700	MD04G1204700	MD02G1250000	MD01G1127700		MD09G1023400	9.0825	11.2	3.99	5.94	4.8675	4.5975		MD09G1016700	3.38967	7.423e-17	3.03807	1.896e-14	9.87934	2.669e-62	2.01065	3.186e-05	2.58441	4.729e-10	2.37652	5.035e-09
					MD09G1026700	MD02G1245700	MD01G1127800	MD01G1127800		MD01G1127800	MD04G1208700	MD02G1250200	MD01G1127800		MD09G1026700	1.21	2.3925	1.4	0.945	0.9825	0.7875		MD09G1023400	2.45427	3.328e-19	3.26847	2.238e-34	1.20395	0.0910926	1.5117	0.0005665	1.2777	0.0412047	1.16661	0.207519
					MD09G1032200	MD02G1246100	MD01G1128300	MD01G1128300		MD01G1128300	MD04G1210300	MD02G1250800	MD01G1128300		MD09G1032200	25.155	29.71	40.7775	7.3825	7.795	10.4925		MD09G1026700	4.00644	4.936e-12	8.48679	3.207e-30	5.1195	5.114e-18	2.92495	9.631e-07	3.13763	3.723e-08	2.40717	2.091e-05
					MD09G1032600	MD02G1246600	MD01G1129200	MD01G1129200		MD01G1129200	MD04G1210800	MD02G1251300	MD01G1129200		MD09G1032600	0.205	0.2425	0.2725	0.1875	0.2075	0.15		MD09G1032200	7.56446	2.742e-60	9.60862	2.242e-76	13.63	7.251e-103	2.08705	5.853e-07	2.265	3.839e-09	2.95101	5.994e-17
					MD09G1039100	MD02G1246700	MD01G1129500	MD01G1129500		MD01G1129500	MD04G1211200	MD02G1252200	MD01G1129500		MD09G1039100	6.845	4.6925	1.07	4.545	3.9125	2.8325		MD09G1032600	2.11376	0.0425852	2.66043	0.0007957	3.10138	2.353e-05	1.80803	0.140531	2.06802	0.0223257	1.43327	0.298844
					MD09G1039300	MD02G1247200	MD01G1129700	MD01G1129700		MD01G1129700	MD04G1212100	MD02G1252600	MD01G1129700		MD09G1039300	59.7125	199.54	23.3975	6.0325	15.375	7.2075		MD09G1039100	2.16059	3.258e-06	1.5907	0.005952	-2.65567	1.418e-08	1.35162	0.189271	1.19934	0.375826	-1.19771	0.359952
					MD09G1041500	MD02G1247300	MD01G1129800	MD01G1129800		MD01G1129800	MD04G1213900	MD02G1252800	MD01G1129800		MD09G1041500	0.03631	0.0625	0.045	0.037425	0.0236925	0.1075		MD09G1039300	72.4888	1.359e-73	262.202	1.362e-125	31.9064	1.097e-48	6.91886	1.464e-13	18.2724	1.875e-32	8.26836	9.375e-18
					MD09G1043700	MD02G1247400	MD01G1130200	MD01G1130200		MD01G1130200	MD04G1215900	MD02G1253200	MD01G1130200		MD09G1043700	2.8625	10.2375	7.6975	1.94	2.4175	7.2175		MD09G1041500	12.2161	0.0156325	22.0326	0.0002788	17.7533	0.000381	11.0495	0.0233267	8.19878	0.0279377	33.5521	2.076e-05
					MD09G1052400	MD02G1249300	MD01G1130900	MD01G1130900		MD01G1130900	MD04G1218200	MD02G1253400	MD01G1130900		MD09G1052400	139.105	264.875	92.3975	73.9575	76.6325	42.1225		MD09G1043700	2.58371	4.694e-14	10.0301	4.851e-86	7.77736	2.446e-68	1.64997	0.0007196	2.12675	6.864e-09	6.11893	8.192e-53
					MD09G1052600	MD02G1249400	MD01G1131100	MD01G1131100		MD01G1131100	MD04G1222400	MD02G1253600	MD01G1131100		MD09G1052600	0.5475	0.5225	0.735	0.3825	0.465	0.3225		MD09G1052400	3.03863	9.65e-28	6.27987	4.203e-77	2.25895	5.583e-16	1.52117	0.0006434	1.63044	1.321e-05	-1.15777	0.245134
					MD09G1052700	MD02G1250000	MD01G1131500	MD01G1131500		MD01G1131500	MD04G1223900	MD02G1253700	MD01G1131500		MD09G1052700	20.21	53.345	84.2075	3.175	5.2375	45.0375		MD09G1052600	6.68712	0.0003625	6.88134	7.582e-05	9.90982	3.333e-07	4.37257	0.0146173	5.60461	0.0008266	3.68392	0.0123034
					MD09G1061000	MD02G1250200	MD01G1132300	MD01G1132300		MD01G1132300	MD04G1224000	MD02G1253800	MD01G1132300		MD09G1061000	0.0268975	0.00918	0.0020875	0.0525	0.0325	0.02481		MD09G1052700	15.541	1.165e-48	44.8263	1.501e-95	72.8923	5.558e-122	2.31516	0.0004917	3.93654	2.72e-11	32.6246	9.861e-80
					MD09G1062900	MD02G1250400	MD01G1132900	MD01G1132900		MD01G1132900	MD04G1224400	MD02G1254000	MD01G1132900		MD09G1062900	2.3875	2.2625	2.055	1.4875	2.775	1.72		MD09G1061000	-6.4377	0.0001256	-15.697	5.87e-06	-49.1869	1.733e-05	-3.59242	0.006586	-5.05514	0.0002056	-7.47796	8.027e-06
					MD09G1065500	MD02G1250800	MD01G1133300	MD01G1133300		MD01G1133300	MD04G1226400	MD02G1256300	MD01G1133300		MD09G1065500	0.51	0.8525	0.8625	0.02	0.0775	0.0825		MD09G1062900	2.043	0.0407112	2.08847	0.0110439	1.95768	0.0131977	1.19802	0.748571	2.3256	0.003724	1.38739	0.318446
					MD09G1065600	MD02G1252600	MD01G1133700	MD01G1133700		MD01G1133700	MD04G1228500	MD02G1259800	MD01G1133700		MD09G1065600	0.2875	0.18	0.4575	0.02	0.025	0.0625		MD09G1065500	21.238	1.182e-05	39.259	8.054e-09	41.3721	1.4e-09	-1.03101	0.994608	3.37418	0.144212	3.37298	0.12152
					MD09G1072800	MD02G1252800	MD01G1133800	MD01G1133800		MD01G1133800	MD04G1229200	MD02G1260400	MD01G1133800		MD09G1072800	0.3575	6.1	2.575	0.4875	0.88	0.7825		MD09G1065600	16.58	0.0101623	11.5794	0.0117987	30.631	7.393e-05	1.33858	0.907907	1.57845	0.760268	3.80927	0.224568
					MD09G1072900	MD02G1253400	MD01G1134100	MD01G1134100		MD01G1134100	MD04G1234000	MD02G1260900	MD01G1134100		MD09G1072900	0.21	0.31	0.1875	0.13	0.175	0.1125		MD09G1072800	2.67599	0.0003307	49.3246	3.018e-77	21.511	1.022e-47	3.45071	1.765e-06	6.37865	7.605e-16	5.52029	3.512e-14
					MD09G1073000	MD02G1253600	MD01G1134200	MD01G1134200		MD01G1134200	MD04G1236900	MD02G1264400	MD01G1134200		MD09G1073000	0.45	0.34	0.235	0.11	0.2075	0.28		MD09G1072900	4.31072	0.0342155	6.75287	0.0004892	4.18616	0.007596	2.44508	0.286465	3.42095	0.0474007	2.13964	0.242835
					MD09G1075000	MD02G1253700	MD01G1134400	MD01G1134400		MD01G1134400	MD04G1237200	MD02G1264800	MD01G1134400		MD09G1075000	140.897	85.745	38.2875	173.197	246.553	113.44		MD09G1073000	18.8657	0.001003	15.6894	0.000772	11.3339	0.001944	4.53662	0.212324	8.36327	0.0180855	11.3143	0.00332
					MD09G1077200	MD02G1254300	MD01G1134500	MD01G1134500		MD01G1134500	MD04G1238700	MD02G1264900	MD01G1134500		MD09G1077200	0.125	0.04	0.5625	0.0175	0.0275	0.095		MD09G1075000	-2.04317	0.0195375	-3.09711	4.247e-06	-6.59951	2.886e-16	-1.73745	0.0974949	-1.17992	0.626465	-2.65818	8.016e-05
					MD09G1084600	MD02G1256300	MD01G1134700	MD01G1134700		MD01G1134700	MD04G1239400	MD02G1265300	MD01G1134700		MD09G1084600	0.52	91.555	460.12	0.185	5.8675	229.58		MD09G1077200	9.32973	0.00919	3.37413	0.169072	47.4088	3.4e-09	1.25692	0.911153	2.19564	0.439644	6.89196	0.0106076
					MD09G1088000	MD02G1256500	MD01G1135300	MD01G1135300		MD01G1135300	MD04G1247000	MD02G1266200	MD01G1135300		MD09G1088000	1.2775	3.7275	2.6575	0.8625	1.0875	2.3025		MD09G1084600	26.3305	6.854e-05	5180.31	6.033e-35	26690.3	9.648e-50	9.28768	0.0221462	298.56	7.492e-15	11204.5	3.374e-41
					MD09G1091000	MD02G1257600	MD01G1135600	MD01G1135600		MD01G1135600	MD05G1000900	MD02G1266600	MD01G1135600		MD09G1091000	0.195	0.085	0.0375	0.14	0.065	0.075		MD09G1088000	2.74882	0.0002724	8.58423	6.883e-20	6.31311	3.046e-15	1.74017	0.10623	2.25883	0.00278	4.61293	2.579e-10
					MD09G1093200	MD02G1258700	MD01G1137400	MD01G1137400		MD01G1137400	MD05G1006700	MD02G1266900	MD01G1137400		MD09G1093200	0.6475	0.55	1.12	0.3875	0.5875	0.4275		MD09G1091000	-3.06827	0.0458911	-6.32366	9.651e-05	-13.0342	1.758e-07	-4.43819	0.004694	-9.56256	5.475e-06	-8.25911	6.247e-06
					MD09G1094800	MD02G1259300	MD01G1137600	MD01G1137600		MD01G1137600	MD05G1007300	MD02G1269300	MD01G1137600		MD09G1094800	0.2475	0.5225	0.525	0.335	0.335	0.4775		MD09G1093200	2.20941	0.002596	2.02573	0.003441	4.234	3.534e-12	1.24754	0.604531	1.96523	0.006887	1.34906	0.276848
					MD09G1097000	MD02G1259800	MD01G1137700	MD01G1137700		MD01G1137700	MD05G1011000	MD02G1272800	MD01G1137700		MD09G1097000	27.6675	7.975	2.7125	7.5075	17.82	8.685		MD09G1094800	-2.27641	0.002388	-1.00526	0.985689	1.01827	0.960053	-1.82237	0.0378708	-1.72954	0.0279072	-1.26979	0.349661
					MD09G1097300	MD02G1260000	MD01G1137900	MD01G1137900		MD01G1137900	MD05G1012200	MD02G1273000	MD01G1137900		MD09G1097300	2.3575	17.23	6.755	1.305	1.6275	2.3975		MD09G1097000	3.80756	1.037e-07	1.17574	0.622781	-2.42884	0.000539	-1.04643	0.943861	2.35547	0.001176	1.0952	0.791132
					MD09G1098600	MD02G1260200	MD01G1138600	MD01G1138600		MD01G1138600	MD05G1013400	MD02G1274000	MD01G1138600		MD09G1098600	0.2375	14.6125	34.2525	0.0525	0.98	15.2075		MD09G1097300	2.52515	1.525e-11	20.0994	3.679e-128	8.16113	1.058e-62	1.32996	0.149224	1.71373	0.0002795	2.43624	2.503e-11
					MD09G1101400	MD02G1260400	MD01G1138700	MD01G1138700		MD01G1138700	MD05G1020500	MD02G1274400	MD01G1138700		MD09G1101400	0.5725	3.6225	4.64	0.1775	0.3125	0.995		MD09G1098600	13.1794	0.0001693	871.665	2.202e-33	2127.55	5.207e-43	2.95481	0.302548	52.9216	6.355e-11	791.187	2.932e-32
					MD09G1112800	MD02G1260900	MD01G1139300	MD01G1139300		MD01G1139300	MD05G1021100	MD02G1274800	MD01G1139300		MD09G1112800	0.1125	0.0825	0.035	0.14	0.215	0.205		MD09G1101400	16.2559	0.018407	109.207	3.547e-07	143.69	1.834e-08	4.94445	0.297463	8.24452	0.0598252	25.9446	0.0007334
					MD09G1122000	MD02G1264200	MD01G1139800	MD01G1139800		MD01G1139800	MD05G1025200	MD02G1274900	MD01G1139800		MD09G1122000	2.795	9.195	7.02	1.3225	1.1125	1.3275		MD09G1112800	-4.03595	0.000466	-4.92637	1.68e-05	-11.5134	5.157e-10	-3.36029	0.003516	-2.10634	0.0561171	-2.2868	0.0232066
					MD09G1126800	MD02G1264600	MD01G1140000	MD01G1140000		MD01G1140000	MD05G1025800	MD02G1275000	MD01G1140000		MD09G1126800	0.34	0.0725	0.095	0.265	0.2675	0.215		MD09G1122000	8.99687	7.434e-13	32.1018	1.247e-34	25.2726	2.293e-30	4.03326	0.0001132	3.45456	0.0003647	4.01103	1.707e-05
					MD09G1127500	MD02G1264800	MD01G1140100	MD01G1140100		MD01G1140100	MD05G1025900	MD02G1275900	MD01G1140100		MD09G1127500	5.72	41.19	27.09	2.915	4.145	4.3075		MD09G1126800	2.72775	0.0118557	-1.55836	0.379601	-1.19457	0.696777	1.95815	0.156	2.05481	0.0598427	1.60981	0.229629
					MD09G1128400	MD02G1264900	MD01G1140500	MD01G1140500		MD01G1140500	MD05G1026700	MD02G1277300	MD01G1140500		MD09G1128400	12.87	21.58	127.42	22.6675	23.7125	65.4925		MD09G1127500	11.0984	3.464e-14	87.318	1.896e-52	59.4948	4.133e-44	5.41425	2.374e-06	7.83684	3.748e-10	7.92791	5.727e-11
					MD09G1129900	MD02G1265300	MD01G1140900	MD01G1140900		MD01G1140900	MD05G1028400	MD02G1280400	MD01G1140900		MD09G1129900	0.6125	1.3225	1.785	0.63	0.3225	0.8625		MD09G1128400	-2.22024	7.706e-06	-1.21837	0.330336	5.03761	3.515e-25	-1.32185	0.265013	-1.22481	0.338828	2.17638	2.909e-06
					MD09G1135900	MD02G1267200	MD01G1141000	MD01G1141000		MD01G1141000	MD05G1029600	MD02G1282900	MD01G1141000		MD09G1135900	1.32	1.0975	2.945	1.8825	2.3275	3.4625		MD09G1129900	3.48934	0.0141897	7.81326	1.894e-07	11.0357	1.091e-10	3.32913	0.0210427	1.89016	0.233638	4.47095	0.0002877
					MD09G1137600	MD02G1267500	MD01G1141300	MD01G1141300		MD01G1141300	MD05G1029800	MD02G1283400	MD01G1141300		MD09G1137600	123.802	188.188	74.19	26.7425	22.7675	21.465		MD09G1135900	-2.11477	0.0301531	-2.34339	0.002995	1.19228	0.566711	-1.55454	0.274136	-1.22491	0.574286	1.17642	0.639958
					MD09G1137800	MD02G1268900	MD01G1141800	MD01G1141800		MD01G1141800	MD05G1031700	MD02G1284500	MD01G1141800		MD09G1137800	1.115	1.56	1.055	0.5225	0.62	1.145		MD09G1137600	4.47414	2.853e-34	7.33294	1.661e-61	2.98173	2.847e-19	-1.10783	0.67913	-1.25324	0.149741	-1.38024	0.0213753
					MD09G1141200	MD02G1270800	MD01G1142200	MD01G1142200		MD01G1142200	MD05G1032000	MD02G1288600	MD01G1142200		MD09G1141200	10.6875	22.67	60.325	8.55	12.3475	28.41		MD09G1137800	2.64923	0.000875	4.0394	2.499e-08	2.82016	3.14e-05	1.19145	0.750704	1.44042	0.272979	2.58992	0.0002844
					MD09G1149300	MD02G1273000	MD01G1142300	MD01G1142300		MD01G1142300	MD05G1034200	MD02G1290000	MD01G1142300		MD09G1149300	4.8175	16.84	20.955	1.6875	2.94	6.7475		MD09G1141200	2.16011	5.705e-07	4.97006	2.271e-31	13.7304	6.197e-84	1.63826	0.005551	2.44392	2.092e-09	5.44222	6.965e-35
					MD09G1152600	MD02G1274000	MD01G1142600	MD01G1142600		MD01G1142600	MD05G1035700	MD02G1291200	MD01G1142600		MD09G1152600	54.53	210.653	134.062	22.7225	13.0675	23.755		MD09G1149300	4.23105	1.365e-17	15.7547	2.006e-67	20.3154	6.967e-81	1.37889	0.227212	2.47657	5.959e-07	5.49274	2.041e-25
					MD09G1152700	MD02G1274800	MD01G1142900	MD01G1142900		MD01G1142900	MD05G1035900	MD02G1291300	MD01G1142900		MD09G1152700	6.4825	62.8425	95.8925	4.92	4.415	23.3875		MD09G1152600	9.53659	1.029e-76	39.8999	7.458e-207	26.2612	7.614e-163	3.74664	1.486e-24	2.22695	2.277e-09	3.9067	4.138e-28
					MD09G1158300	MD02G1276200	MD01G1143100	MD01G1143100		MD01G1143100	MD05G1039000	MD02G1295200	MD01G1143100		MD09G1158300	2.6025	5.405	5.2	1.495	1.68	1.5		MD09G1152700	3.33434	2.927e-10	35.382	2.189e-94	56.1301	1.487e-120	2.42438	2.475e-05	2.25508	5.541e-05	11.509	4.953e-44
					MD09G1169000	MD02G1276300	MD01G1143400	MD01G1143400		MD01G1143400	MD05G1039400	MD02G1297700	MD01G1143400		MD09G1169000	7.0025	5.93	1.48	5.825	4.725	3.5175		MD09G1158300	2.04354	2.497e-05	4.55676	2.464e-25	4.54325	9.495e-26	1.10401	0.762219	1.27747	0.209517	1.10308	0.642782
					MD09G1172100	MD02G1277000	MD01G1143500	MD01G1143500		MD01G1143500	MD05G1039800	MD02G1298200	MD01G1143500		MD09G1172100	6.725	30.195	65.805	1.96	3.8625	33.6375		MD09G1169000	2.00217	1.157e-07	1.82788	2.006e-06	-2.12613	1.409e-09	1.56336	0.002927	1.30689	0.0698706	-1.06436	0.715025
					MD09G1174900	MD02G1277300	MD01G1143800	MD01G1143800		MD01G1143800	MD05G1041000	MD02G1299400	MD01G1143800		MD09G1174900	4.9525	2.425	1.02	7.9575	3.82	7.9475		MD09G1172100	4.5331	2.786e-16	22.2587	1.651e-72	50.2121	3.764e-116	1.26415	0.486858	2.56602	2.322e-06	21.5674	9.827e-71
					MD09G1178600	MD02G1279600	MD01G1144200	MD01G1144200		MD01G1144200	MD05G1043500	MD02G1299500	MD01G1144200		MD09G1178600	4.925	97.1975	221.54	1.2275	5.43	206.428		MD09G1174900	-2.16309	0.0217058	-4.07467	3.413e-07	-9.38171	1.101e-15	-1.43241	0.400415	-2.8942	0.0002241	-1.43651	0.242054
					MD09G1180900	MD02G1282900	MD01G1144400	MD01G1144400		MD01G1144400	MD05G1046000	MD02G1299800	MD01G1144400		MD09G1180900	14.0125	99.505	115.183	3.7725	7.5775	40.965		MD09G1178600	6.39875	1.127e-11	140.12	4.189e-86	329.923	1.53e-118	1.54042	0.324342	7.05676	7.969e-13	258.044	5.525e-108
					MD09G1183800	MD02G1284500	MD01G1144500	MD01G1144500		MD01G1144500	MD05G1046600	MD02G1300300	MD01G1144500		MD09G1183800	8.685	5.7025	3.87	9.3175	12.25	8.725		MD09G1180900	4.93137	1.265e-25	38.0773	1.884e-135	45.722	1.371e-149	1.26044	0.361728	2.61665	3.02e-09	13.6655	1.12e-69
					MD09G1185600	MD02G1285400	MD01G1144600	MD01G1144600		MD01G1144600	MD05G1053400	MD02G1300900	MD01G1144600		MD09G1185600	11.9	8.8125	4.66	7.73	4.41	4.28		MD09G1183800	2.16461	1.743e-06	1.54338	0.008585	1.08206	0.668115	2.19899	1.836e-06	2.98168	6.932e-13	2.04684	2.812e-06
					MD09G1187300	MD02G1286400	MD01G1144700	MD01G1144700		MD01G1144700	MD05G1053500	MD02G1301000	MD01G1144700		MD09G1187300	0.3625	1.4825	0.32	0.37	0.1325	0.3		MD09G1185600	2.86371	5.425e-18	2.29076	1.373e-11	1.25064	0.0950242	1.74874	7.725e-05	1.0319	0.880056	-1.03623	0.849444
					MD09G1187500	MD02G1286700	MD01G1144800	MD01G1144800		MD01G1144800	MD05G1054400	MD02G1301100	MD01G1144800		MD09G1187500	41.1525	160.222	497.168	9.2925	20.21	114.76		MD09G1187300	3.0928	0.003176	13.6191	4.366e-19	3.03146	0.0005532	2.95489	0.006025	1.09825	0.871923	2.39278	0.0132659
					MD09G1194700	MD02G1286800	MD01G1145000	MD01G1145000		MD01G1145000	MD05G1054800	MD02G1302900	MD01G1145000		MD09G1194700	0.02	0.01	0.0025	0.015	0.0275	0.005		MD09G1187500	9.08894	3.188e-45	38.5426	7.208e-126	124.128	2.067e-219	1.95267	0.0005878	4.3922	1.514e-19	24.0574	6.139e-95
					MD09G1196900	MD02G1288600	MD01G1145200	MD01G1145200		MD01G1145200	MD05G1054900	MD02G1303800	MD01G1145200		MD09G1196900	1.575	3.6475	1.16	0.6725	1.1475	1.1075		MD09G1194700	-5.97342	0.00137	-12.7578	0.0001797	-31.0459	0.0001655	-9.32998	0.0004858	-5.3034	0.0007324	-21.6379	5.796e-05
					MD09G1197000	MD02G1289900	MD01G1145300	MD01G1145300		MD01G1145300	MD05G1056000	MD02G1303900	MD01G1145300		MD09G1197000	2.0475	1.005	0.4575	0.6	0.4	0.3925		MD09G1196900	5.63593	0.0301147	14.0369	1.46e-05	4.64804	0.0160054	2.30577	0.455025	4.12209	0.0522935	3.63951	0.0679412
					MD09G1197600	MD02G1290000	MD01G1145400	MD01G1145400		MD01G1145400	MD05G1062000	MD02G1304700	MD01G1145400		MD09G1197600	0.24	0.175	0.2375	0.1325	0.12	0.2525		MD09G1197000	8.17497	5.429e-15	4.33884	1.551e-07	2.05356	0.015767	2.28294	0.025753	1.59413	0.203054	1.47673	0.276449
					MD09G1202300	MD02G1293500	MD01G1145500	MD01G1145500		MD01G1145500	MD05G1062200	MD02G1305600	MD01G1145500		MD09G1202300	2.7675	2.93	1.6475	2.1125	1.9125	3.6725		MD09G1197600	3.1374	0.0191819	2.40382	0.0494726	3.43304	0.001293	1.64492	0.469832	1.51472	0.443368	3.04546	0.00662
					MD09G1206700	MD02G1294000	MD01G1145600	MD01G1145600		MD01G1145600	MD05G1063400	MD02G1305800	MD01G1145600		MD09G1206700	5.0225	3.475	0.9475	4.205	2.49	3.0325		MD09G1202300	2.62207	4.196e-08	3.00813	3.297e-11	1.74334	0.001057	1.88757	0.001591	1.76424	0.002514	3.2605	6.205e-13
					MD09G1210400	MD02G1294300	MD01G1146100	MD01G1146100		MD01G1146100	MD05G1065100	MD02G1306700	MD01G1146100		MD09G1210400	0.085	0.1	0.0425	0.165	0.0975	0.125		MD09G1206700	2.53081	0.005085	1.87966	0.0418842	-1.85276	0.0431645	2.01057	0.058132	1.22792	0.597303	1.43796	0.275265
					MD09G1221600	MD02G1297700	MD01G1146200	MD01G1146200		MD01G1146200	MD05G1070000	MD02G1307200	MD01G1146200		MD09G1221600	1.435	1.5675	0.3275	0.98	0.87	0.565		MD09G1210400	-3.33943	0.0199932	-2.63399	0.0320137	-5.93438	2.025e-05	-1.88801	0.306145	-2.95401	0.0188813	-2.43004	0.0460107
					MD09G1226600	MD02G1297900	MD01G1146300	MD01G1146300		MD01G1146300	MD05G1070600	MD02G1307300	MD01G1146300		MD09G1226600	0.0225	0.0675	1.1475	0.035	0.0375	0.74		MD09G1221600	3.57907	1.258e-11	4.20358	1.947e-15	-1.1006	0.69605	2.29421	0.0001065	2.10817	0.0002711	1.30466	0.249229
					MD09G1233200	MD02G1298600	MD01G1146800	MD01G1146800		MD01G1146800	MD05G1074200	MD02G1307700	MD01G1146800		MD09G1233200	0.2375	0.1625	1.2525	0.1925	0.1975	0.3575		MD09G1226600	-3.91078	0.0192999	-1.26123	0.638622	14.6461	1.08e-20	-2.55901	0.0977512	-2.2945	0.0739768	7.94017	4.484e-12
					MD09G1233700	MD02G1299400	MD01G1147000	MD01G1147000		MD01G1147000	MD05G1075300	MD02G1309400	MD01G1147000		MD09G1233700	10.06	14.7725	6.515	3.1725	2.9525	5.7675		MD09G1233200	3.85524	0.0009719	2.93926	0.00633	22.9548	3.49e-23	3.03182	0.0146001	3.20165	0.003302	5.52375	8.899e-07
					MD09G1240400	MD02G1299700	MD01G1147600	MD01G1147600		MD01G1147600	MD05G1075600	MD02G1312100	MD01G1147600		MD09G1240400	0.35	0.2725	0.5225	0.3475	0.1575	0.5225		MD09G1233700	4.63014	2.119e-45	7.37232	1.923e-78	3.35686	4.748e-29	1.37739	0.0352051	1.32214	0.0383728	2.49679	2.107e-16
					MD09G1246100	MD02G1299800	MD01G1148400	MD01G1148400		MD01G1148400	MD05G1077900	MD02G1313700	MD01G1148400		MD09G1246100	2.655	5.805	5.23	2.065	1.6275	19.4925		MD09G1240400	-2.61782	0.038917	-3.11774	0.00536	-1.63247	0.167148	-2.89291	0.0214247	-6.14791	8.559e-05	-1.932	0.0772704
					MD09G1246400	MD02G1301300	MD01G1148500	MD01G1148500		MD01G1148500	MD05G1078600	MD02G1314300	MD01G1148500		MD09G1246400	1.41	6.925	10.4525	0.74	1.36	5.65		MD09G1246100	2.71421	4.028e-10	6.39869	6.694e-38	5.95579	1.92e-35	1.99265	0.0001359	1.61794	0.007575	18.648	1.259e-96
					MD09G1252000	MD02G1301700	MD01G1148700	MD01G1148700		MD01G1148700	MD05G1080900	MD02G1314600	MD01G1148700		MD09G1252000	0.445	0.6875	10.6625	0.1225	0.2025	0.385		MD09G1246400	3.16409	2.957e-09	16.7135	3.891e-61	26.1482	5.912e-83	1.56833	0.0989798	2.95951	2.695e-08	11.8675	7.813e-47
					MD09G1255300	MD02G1304700	MD01G1148800	MD01G1148800		MD01G1148800	MD05G1081400	MD02G1315100	MD01G1148800		MD09G1255300	0.0875	0.2575	1.5225	0.26	0.1925	0.855		MD09G1252000	7.89694	5.301e-05	13.1748	1.572e-08	210.663	4.139e-37	2.12436	0.35343	3.48547	0.0237291	6.51066	8.735e-05
					MD09G1255400	MD02G1305800	MD01G1149300	MD01G1149300		MD01G1149300	MD05G1082500	MD02G1315200	MD01G1149300		MD09G1255400	0.4175	0.4575	0.645	0.0825	0.1175	0.14		MD09G1255300	-3.8922	0.0478446	-1.33078	0.617419	4.57318	2.764e-05	-1.47937	0.616494	-1.88659	0.24527	2.17918	0.0664408
					MD09G1256000	MD02G1306700	MD01G1149700	MD01G1149700		MD01G1149700	MD05G1086600	MD02G1315600	MD01G1149700		MD09G1256000	48.99	1.2025	32.9775	2.9225	8.4025	16.065		MD09G1255400	3.18646	0.005679	3.76063	0.0002316	5.46857	2.576e-07	-1.69867	0.437422	-1.14754	0.812489	-1.00676	0.989478
					MD09G1256300	MD02G1307300	MD01G1150100	MD01G1150100		MD01G1150100	MD05G1087200	MD02G1316300	MD01G1150100		MD09G1256300	38.3575	1.675	25.3475	3.46	13.2375	12.38		MD09G1256000	23.0848	0.0006473	-1.60484	0.668892	18.3174	0.0002417	1.36495	0.863845	4.02997	0.154388	7.45491	0.0212847
					MD09G1257400	MD02G1307700	MD01G1151000	MD01G1151000		MD01G1151000	MD05G1089600	MD02G1317300	MD01G1151000		MD09G1257400	0.5725	0.3175	0.2525	0.72	0.4125	0.6425		MD09G1256300	14.5638	0.005739	-1.43226	0.750388	11.3362	0.002404	1.29945	0.888384	5.11112	0.086076	4.62442	0.0908988
					MD09G1262900	MD02G1308000	MD01G1151200	MD01G1151200		MD01G1151200	MD05G1092300	MD02G1317700	MD01G1151200		MD09G1262900	16.0075	23.6925	11.7625	5.6225	3.7575	2.27		MD09G1257400	-2.13878	0.0377258	-3.58175	4.267e-05	-4.34995	1.003e-06	-1.82734	0.117044	-2.97962	0.0004661	-2.02462	0.0183319
					MD09G1266300	MD02G1308900	MD01G1151600	MD01G1151600		MD01G1151600	MD05G1095100	MD02G1317800	MD01G1151600		MD09G1266300	0.5775	1.35	0.9875	0.095	0.105	0.1975		MD09G1262900	10.1509	9.42e-60	16.326	3.838e-88	8.40573	5.102e-51	3.38749	5.797e-15	2.33624	1.533e-07	1.36356	0.0858336
					MD09G1266400	MD02G1309400	MD01G1152100	MD01G1152100		MD01G1152100	MD05G1095600	MD02G1318100	MD01G1152100		MD09G1266400	11.7375	30.97	25.5725	1.25	3.2275	3.535		MD09G1266300	7.65488	1.331e-20	19.5204	1.143e-45	14.8229	6.542e-38	1.21825	0.670824	1.35912	0.316101	2.49543	0.0001148
					MD09G1267600	MD02G1310300	MD01G1152300	MD01G1152300		MD01G1152300	MD05G1097000	MD02G1319400	MD01G1152300		MD09G1267600	0.9	5.1525	5.58	1.715	3.1175	1		MD09G1266400	35.5776	1.423e-27	102.596	1.204e-47	87.9112	7.489e-45	3.6427	0.003067	9.62858	1.568e-10	10.2157	7.884e-12
					MD09G1278900	MD02G1313700	MD01G1152600	MD01G1152600		MD01G1152600	MD05G1097800	MD02G1319500	MD01G1152600		MD09G1278900	0.4275	0.66	3.4425	0	0.06	1.04		MD09G1267600	-2.38079	0.0199176	2.61765	0.001415	2.97248	0.0001009	-1.30165	0.620638	1.45163	0.307543	-2.23077	0.0106467
					MD09G1279000	MD02G1314600	MD01G1152900	MD01G1152900		MD01G1152900	MD05G1100600	MD03G1001100	MD01G1152900		MD09G1279000	2.1	21.025	53.4075	0.41	1.12	51.39		MD09G1278900	24.6878	0.005198	42.4229	0.0001304	223.03	2.04e-09	-3.18784	0.756001	3.40015	0.364117	57.2184	2.473e-05
					MD09G1283000	MD02G1315100	MD01G1153000	MD01G1153000		MD01G1153000	MD05G1101700	MD03G1001600	MD01G1153000		MD09G1283000	1.5775	1.5225	3.735	1.0375	1.03	1.4725		MD09G1279000	10.8985	1.723e-14	120.473	1.019e-61	316.397	2.392e-89	2.0545	0.131897	5.76806	1.085e-07	254.814	4.485e-82
					MD09G1283100	MD02G1315600	MD01G1153100	MD01G1153100		MD01G1153100	MD05G1104500	MD03G1001700	MD01G1153100		MD09G1283100	0.235	0.405	0.88	0.48	1.015	0.695		MD09G1283000	3.22414	5.087e-08	3.31736	5.755e-09	8.4165	2.554e-29	1.97513	0.009379	2.03413	0.002215	2.79279	7.76e-07
					MD09G1287100	MD02G1315800	MD01G1153400	MD01G1153400		MD01G1153400	MD05G1104700	MD03G1002400	MD01G1153400		MD09G1287100	20.4975	32.02	17.2225	8.395	5.3975	7.3375		MD09G1283100	-3.54026	0.0366989	-1.91741	0.232004	1.16649	0.785799	-1.85488	0.402448	1.16576	0.82015	-1.28524	0.672885
					MD10G1003000	MD02G1316600	MD01G1153500	MD01G1153500		MD01G1153500	MD05G1109100	MD03G1002700	MD01G1153500		MD10G1003000	14.96	21.7675	6.5825	31.0975	13.9525	5.68		MD09G1287100	3.85255	8.131e-40	6.52845	2.998e-78	3.62298	3.181e-37	1.48617	0.002024	-1.01315	0.952726	1.29491	0.028587
					MD10G1010500	MD02G1317100	MD01G1153600	MD01G1153600		MD01G1153600	MD05G1111700	MD03G1003000	MD01G1153600		MD10G1010500	1.85	1.2975	0.9775	0.6025	0.95	1.43		MD10G1003000	-2.03608	3.11e-07	-1.29115	0.089883	-4.147	7.18e-30	-1.04355	0.889317	-2.2472	2.272e-09	-5.72845	1.104e-43
					MD10G1017400	MD02G1317300	MD01G1154000	MD01G1154000		MD01G1154000	MD05G1112200	MD03G1004000	MD01G1154000		MD10G1017400	1.1425	0.5925	0.26	0.7525	0.43	1.335		MD10G1010500	2.67483	0.0001629	2.01741	0.006266	1.55865	0.0807122	-1.22677	0.681022	1.33556	0.356733	1.91371	0.0104545
					MD10G1021400	MD02G1317800	MD01G1154100	MD01G1154100		MD01G1154100	MD05G1113000	MD03G1004300	MD01G1154100		MD10G1021400	0.3175	6.3825	13.83	0.1575	1.1975	2.4975		MD10G1017400	-3.08372	2.648e-10	-5.50235	1.226e-22	-12.0286	8.602e-42	-4.9646	4.447e-19	-8.35394	3.242e-32	-2.80917	1.928e-09
					MD10G1022900	MD02G1317900	MD01G1154500	MD01G1154500		MD01G1154500	MD05G1117300	MD03G1005600	MD01G1154500		MD10G1022900	10.1925	0.045	65.4125	1.33	5.6375	9.155		MD10G1021400	2.34052	0.009902	50.6742	3.215e-64	114.179	4.356e-94	1.09957	0.888384	8.57883	8.026e-18	17.3541	1.691e-33
					MD10G1025900	MD02G1318100	MD01G1154600	MD01G1154600		MD01G1154600	MD05G1119300	MD03G1006500	MD01G1154600		MD10G1025900	26.5725	58.4375	26.755	11.1025	10.935	15.28		MD10G1022900	63.2737	2.741e-05	-3.04311	0.37797	475.645	9.748e-13	8.19692	0.0908352	35.6152	0.0002583	56.1451	1.127e-05
					MD10G1026000	MD02G1319500	MD01G1154900	MD01G1154900		MD01G1154900	MD05G1122800	MD03G1006800	MD01G1154900		MD10G1026000	2.32	4.6275	1.665	0.6425	0.6625	0.95		MD10G1025900	2.86978	4.07e-20	6.80558	1.641e-68	3.23026	4.461e-26	1.12941	0.568762	1.14744	0.374796	1.55079	0.0003347
					MD10G1029100	MD02G1319600	MD01G1155100	MD01G1155100		MD01G1155100	MD05G1123600	MD03G1007900	MD01G1155100		MD10G1029100	554.163	582.817	125.87	253.998	418.225	154.85		MD10G1026000	3.90201	3.557e-10	8.37867	1.665e-26	3.12594	4.235e-08	1.01956	0.980851	1.09234	0.799943	1.50467	0.108131
					MD10G1033200	MD03G1000600	MD01G1155300	MD01G1155300		MD01G1155300	MD05G1123700	MD03G1010400	MD01G1155300		MD10G1033200	19.31	39.7	16.79	5.79	6.86	9.565		MD10G1029100	3.29746	4.211e-14	3.72346	8.203e-18	-1.2148	0.263766	1.39954	0.132747	2.38828	1.245e-07	-1.17282	0.417663
					MD10G1040700	MD03G1001600	MD01G1155700	MD01G1155700		MD01G1155700	MD05G1127800	MD03G1012000	MD01G1155700		MD10G1040700	0.19	0.175	0.09	0.3675	0.1725	0.2		MD10G1033200	5.2713	1.311e-45	11.7164	2.211e-102	5.12294	6.761e-45	1.48881	0.0128599	1.81685	8.237e-06	2.44915	2.354e-13
					MD10G1045100	MD03G1002700	MD01G1156200	MD01G1156200		MD01G1156200	MD05G1127900	MD03G1012700	MD01G1156200		MD10G1045100	0.3525	0.45	0.9075	0.28	0.18	0.19		MD10G1040700	-2.57954	0.048523	-2.67557	0.0154697	-4.89397	0.0001258	-1.42911	0.540621	-2.95258	0.008024	-2.56424	0.0142101
					MD10G1047000	MD03G1005400	MD01G1156300	MD01G1156300		MD01G1156300	MD05G1128800	MD03G1013200	MD01G1156300		MD10G1047000	1.31	4.71	2.4275	0.875	1.075	2.0625		MD10G1045100	7.39506	2.71e-06	10.043	4.907e-09	21.0936	2.995e-16	5.59063	0.0001686	3.68553	0.003977	3.71706	0.002204
					MD10G1047300	MD03G1005600	MD01G1156600	MD01G1156600		MD01G1156600	MD05G1130000	MD03G1013600	MD01G1156600		MD10G1047300	6.0475	20.685	12.4825	3.8475	4.7375	7.8925		MD10G1047000	2.16272	3.051e-05	8.36789	4.349e-43	4.47146	1.13e-21	1.36085	0.233817	1.72261	0.003983	3.20018	7.768e-13
					MD10G1049900	MD03G1005900	MD01G1156900	MD01G1156900		MD01G1156900	MD05G1130500	MD03G1014700	MD01G1156900		MD10G1049900	1.1425	0.6675	1.285	1.4125	0.8625	1.41		MD10G1047300	2.15384	3.484e-13	7.95857	3.206e-101	4.96706	1.832e-60	1.2883	0.0817306	1.64024	1.041e-05	2.64039	5.761e-22
					MD10G1058000	MD03G1006500	MD01G1157200	MD01G1157200		MD01G1157200	MD05G1130700	MD03G1015600	MD01G1157200		MD10G1058000	1.875	29.355	34.8775	0.735	2.86	9.47		MD10G1049900	-2.28185	0.0235524	-3.62136	1.316e-05	-1.78208	0.0500739	-1.93382	0.0917361	-3.0494	0.0003327	-1.93967	0.0335885
					MD10G1074000	MD03G1010700	MD01G1157300	MD01G1157300		MD01G1157300	MD05G1131900	MD03G1016800	MD01G1157300		MD10G1074000	5.4225	2.66	1.7025	4.905	4.36	4.5675		MD10G1058000	3.50158	2.418e-16	59.7111	1.16e-189	73.5127	4.619e-210	1.30839	0.285649	5.24652	7.445e-29	16.7648	4.302e-89
					MD10G1075600	MD03G1010800	MD01G1157900	MD01G1157900		MD01G1157900	MD05G1132100	MD03G1017100	MD01G1157900		MD10G1075600	0.6825	0.835	0.2025	0.365	0.3025	0.2375		MD10G1074000	-2.08382	7.891e-06	-3.94926	2.265e-20	-5.90457	2.014e-33	-2.437	4.252e-08	-2.64948	4.33e-10	-2.61866	1.505e-10
					MD10G1077900	MD03G1010900	MD01G1158300	MD01G1158300		MD01G1158300	MD05G1134200	MD03G1017300	MD01G1158300		MD10G1077900	0.16	0.54	10.695	0.5975	0.52	21.0825		MD10G1075600	4.46865	3.454e-05	5.95067	5.228e-08	1.49374	0.309891	2.24411	0.081906	1.91595	0.114793	1.45771	0.382556
					MD10G1078100	MD03G1011100	MD01G1158700	MD01G1158700		MD01G1158700	MD05G1136300	MD03G1017700	MD01G1158700		MD10G1078100	6.24	17.0125	92.7825	5.62	9.0575	25.8825		MD10G1077900	-2.60723	0.0370155	1.39059	0.377071	28.1977	1.605e-38	1.33495	0.590847	1.19122	0.680531	46.8221	2.147e-50
					MD10G1079800	MD03G1011700	MD01G1158800	MD01G1158800		MD01G1158800	MD05G1136800	MD03G1017800	MD01G1158800		MD10G1079800	9.725	5.91	35.0175	3.0125	4.465	14.0975		MD10G1078100	2.34714	3.708e-06	6.89811	1.325e-33	38.8926	1.502e-122	1.99712	0.0005534	3.31754	3.016e-12	9.15002	3.231e-44
					MD10G1080100	MD03G1012000	MD01G1158900	MD01G1158900		MD01G1158900	MD05G1136900	MD03G1019500	MD01G1158900		MD10G1080100	69.5975	44.9675	365.95	82.955	109.875	320.623		MD10G1079800	2.39389	2.599e-05	1.56066	0.0356483	9.49933	1.612e-36	-1.45264	0.182064	1.06121	0.841926	3.22732	3.735e-10
					MD10G1081600	MD03G1014700	MD01G1159400	MD01G1159400		MD01G1159400	MD05G1137800	MD03G1019700	MD01G1159400		MD10G1081600	14.555	38.3725	21.745	10.835	9.4225	8.2475		MD10G1080100	-2.0547	0.0007555	-2.95847	4.749e-09	2.85669	4.912e-09	-1.83134	0.008452	-1.33402	0.211544	2.11006	9.183e-05
					MD10G1085100	MD03G1015300	MD01G1159600	MD01G1159600		MD01G1159600	MD05G1142300	MD03G1019800	MD01G1159600		MD10G1085100	14.175	14.6525	3.915	3.3575	2.7125	2.6475		MD10G1081600	2.44508	2.153e-17	6.97234	3.627e-85	4.07529	9.365e-45	1.70621	6.681e-06	1.53592	0.0002303	1.2965	0.0279425
					MD10G1086000	MD03G1017300	MD01G1159700	MD01G1159700		MD01G1159700	MD05G1144900	MD03G1019900	MD01G1159700		MD10G1086000	1.1825	3.635	10.8375	0.275	0.4525	1.48		MD10G1085100	8.14348	5.579e-61	9.10574	2.618e-68	2.51061	6.636e-12	1.81683	0.0002374	1.50575	0.0112473	1.42834	0.0226472
					MD10G1088900	MD03G1019900	MD01G1159800	MD01G1159800		MD01G1159800	MD05G1145700	MD03G1020000	MD01G1159800		MD10G1088900	0.255	0.145	0.34	0.4	0.4375	0.4625		MD10G1086000	7.19296	1.765e-06	24.4074	4.493e-18	75.7987	1.753e-33	1.64023	0.481163	2.77854	0.0250165	8.69446	1.672e-08
					MD10G1089800	MD03G1020000	MD01G1160000	MD01G1160000		MD01G1160000	MD05G1147300	MD03G1020200	MD01G1160000		MD10G1089800	1.27	0	5.5225	0	0	11.67		MD10G1088900	-3.69132	0.0246189	-5.73225	0.002046	-2.3955	0.0436782	-2.44956	0.124201	-2.17231	0.105168	-2.11021	0.099067
					MD10G1090600	MD03G1020200	MD01G1160100	MD01G1160100		MD01G1160100	MD05G1148100	MD03G1021800	MD01G1160100		MD10G1090600	28.755	26.8675	35.5225	11.015	13.9175	22.33		MD10G1089800	74.395	0.0004079	-2.7486	0.696316	376.165	8.759e-09	-3.14225	0.769156	-3.05898	0.664442	673.359	7.042e-10
					MD10G1091900	MD03G1021000	MD01G1160200	MD01G1160200		MD01G1160200	MD05G1151000	MD03G1022000	MD01G1160200		MD10G1091900	1.1525	0.0325	8.9975	0.245	0.58	3.075		MD10G1090600	2.6581	5.037e-20	2.66536	9.982e-21	3.64404	2.087e-36	-1.05114	0.838925	1.24382	0.0970507	1.9273	1.358e-09
					MD10G1094700	MD03G1021500	MD01G1160300	MD01G1160300		MD01G1160300	MD05G1154500	MD03G1023300	MD01G1160300		MD10G1094700	2.04	19.0475	5.8325	0.215	1.07	0.7		MD10G1091900	44.9567	0.0005566	1.55139	0.784236	408.732	7.061e-11	9.50832	0.0969675	22.9406	0.003581	117.374	8.448e-07
					MD10G1097400	MD03G1022000	MD01G1160400	MD01G1160400		MD01G1160400	MD05G1157300	MD03G1024200	MD01G1160400		MD10G1097400	1.535	0.945	0.3225	0.98	0.8325	0.7875		MD10G1094700	72.2461	4.057e-09	730.996	1.233e-22	231.333	4.592e-16	7.32558	0.0417401	36.9125	1.277e-06	23.4178	1.412e-05
					MD10G1097500	MD03G1022700	MD01G1161100	MD01G1161100		MD01G1161100	MD05G1160800	MD03G1024400	MD01G1161100		MD10G1097500	6.7425	5.0275	16.3575	3.505	5.5775	11.03		MD10G1097400	2.47738	0.009429	1.67513	0.134733	-1.70265	0.144005	1.47893	0.422778	1.32634	0.476692	1.17801	0.683653
					MD10G1104100	MD03G1023300	MD01G1161300	MD01G1161300		MD01G1161300	MD05G1162200	MD03G1025400	MD01G1161300		MD10G1104100	2.12	9.8725	5.9075	1.73	2.2775	1.625		MD10G1097500	3.65853	3.487e-13	2.95871	8.991e-10	9.836	8.206e-43	1.78819	0.00897	2.92898	4.785e-09	5.60326	4.266e-24
					MD10G1107900	MD03G1024200	MD01G1161700	MD01G1161700		MD01G1161700	MD05G1162500	MD03G1026900	MD01G1161700		MD10G1107900	0.5175	0.395	0.2625	0.7825	0.8175	0.465		MD10G1104100	4.39503	3.433e-07	22.2444	9.712e-35	13.8146	3.207e-25	3.43019	9.229e-05	4.64631	6.437e-08	3.17764	5.027e-05
					MD10G1110200	MD03G1025300	MD01G1161800	MD01G1161800		MD01G1161800	MD05G1163500	MD03G1027500	MD01G1161800		MD10G1110200	2.9725	2.93	1.525	2.405	2.8575	1.7		MD10G1107900	-2.06181	0.0003129	-2.50878	4.419e-07	-3.62288	3.391e-13	-1.45582	0.126763	-1.34192	0.166393	-2.44111	6.399e-07
					MD10G1124400	MD03G1025400	MD01G1162400	MD01G1162400		MD01G1162400	MD05G1163600	MD03G1028900	MD01G1162400		MD10G1124400	16.695	45.1525	17.115	13.3625	15.4525	10.495		MD10G1110200	2.44984	1.175e-05	2.60451	4.75e-07	1.38659	0.104473	1.84793	0.008542	2.26041	5.337e-05	1.29647	0.250842
					MD10G1127600	MD03G1026600	MD01G1162700	MD01G1162700		MD01G1162700	MD05G1164300	MD03G1030000	MD01G1162700		MD10G1127600	9.575	21.015	16.005	7.4825	7.025	7.285		MD10G1124400	2.51276	4.478e-12	7.28215	2.079e-58	2.86551	5.52e-17	1.88745	1.674e-05	2.25643	2.055e-09	1.47594	0.006064
					MD10G1127700	MD03G1026700	MD01G1162900	MD01G1162900		MD01G1162900	MD05G1164900	MD03G1030700	MD01G1162900		MD10G1127700	12.265	20.2725	13.4275	6.72	8.1675	6.1175		MD10G1127600	2.07365	1.151e-10	4.89039	8.664e-54	3.84816	5.513e-39	1.51876	0.001755	1.45957	0.002329	1.47614	0.0008994
					MD10G1128300	MD03G1034100	MD01G1163200	MD01G1163200		MD01G1163200	MD05G1166000	MD03G1034100	MD01G1163200		MD10G1128300	10.85	5.8575	2.9625	4.1225	5.5475	2.1875		MD10G1127700	2.83723	6.809e-24	5.0758	5.953e-60	3.46782	2.566e-35	1.46365	0.003696	1.84207	4.306e-08	1.32684	0.0162983
					MD10G1132000	MD03G1034200	MD01G1163600	MD01G1163600		MD01G1163600	MD05G1168400	MD03G1034200	MD01G1163600		MD10G1132000	0.855	18.05	20.9475	0.3375	1.325	4.6975		MD10G1128300	3.19016	5.541e-11	1.84017	0.00126	-1.03282	0.917275	1.12854	0.745907	1.56366	0.0294917	-1.68581	0.012261
					MD10G1132100	MD03G1034300	MD01G1163900	MD01G1163900		MD01G1163900	MD05G1168800	MD03G1034800	MD01G1163900		MD10G1132100	0.1925	0.2375	0.115	0.0475	0.0725	0.0725		MD10G1132000	2.98236	5.182e-05	69.246	1.856e-79	83.4098	8.233e-87	1.13287	0.821172	4.608	7.695e-10	15.7366	1.841e-33
					MD10G1132600	MD03G1034800	MD01G1164000	MD01G1164000		MD01G1164000	MD05G1173800	MD03G1034900	MD01G1164000		MD10G1132600	1.4875	0.3475	6.8	0.0125	0.135	1.6525		MD10G1132100	23.0657	0.0002109	30.6402	7.874e-06	15.7446	0.0002375	5.32163	0.138264	8.24077	0.0162693	7.7123	0.0147277
					MD10G1133200	MD03G1034900	MD01G1164800	MD01G1164800		MD01G1164800	MD05G1175200	MD03G1035500	MD01G1164800		MD10G1133200	4.7825	28.1375	13.9075	3.4925	5.825	3.26		MD10G1132600	82.4576	0.0001461	21.6934	0.00661	438.037	1.016e-09	-1.0404	0.994608	7.81456	0.111608	89.8633	2.089e-05
					MD10G1140700	MD03G1035500	MD01G1165000	MD01G1165000		MD01G1165000	MD05G1181500	MD03G1036900	MD01G1165000		MD10G1140700	22.6625	35.0875	6.755	51.175	22.235	23.48		MD10G1133200	2.97234	1.452e-09	19.0509	1.793e-73	9.78088	2.808e-44	2.07028	0.0003484	3.57543	5.202e-13	1.92523	0.0003441
					MD10G1141400	MD03G1035800	MD01G1165100	MD01G1165100		MD01G1165100	MD05G1184200	MD03G1037800	MD01G1165100		MD10G1141400	0.49	0.37	0.1225	0.7125	0.4875	0.715		MD10G1140700	2.03505	0.0001545	3.44718	3.274e-14	-1.45948	0.0300588	4.38478	1.653e-18	1.9653	0.0001915	2.00029	5.264e-05
					MD10G1142800	MD03G1037300	MD01G1165600	MD01G1165600		MD01G1165600	MD05G1185300	MD03G1038400	MD01G1165600		MD10G1142800	3.635	3.17	2.045	2.8825	2.9675	3.1075		MD10G1141400	-2.06612	0.0007823	-2.49893	5.455e-06	-7.21984	1.053e-16	-1.50696	0.100494	-2.16189	0.0001309	-1.51371	0.035505
					MD10G1150400	MD03G1037400	MD01G1165800	MD01G1165800		MD01G1165800	MD05G1186700	MD03G1040800	MD01G1165800		MD10G1150400	0.875	48.2	31.6925	0.125	3.8375	3.6425		MD10G1142800	2.16394	5.545e-05	2.01719	9.443e-05	1.33727	0.116904	1.59522	0.0408289	1.69908	0.006359	1.71086	0.003429
					MD10G1154200	MD03G1038300	MD01G1165900	MD01G1165900		MD01G1165900	MD05G1191900	MD03G1044200	MD01G1165900		MD10G1154200	0.7975	0.755	0.7825	0.4725	0.335	0.355		MD10G1150400	34.0259	1.844e-08	2035.28	1.902e-41	1386.8	8.667e-38	4.66493	0.0835203	146.46	6.565e-17	134.215	2.896e-17
					MD10G1158000	MD03G1038400	MD01G1166700	MD01G1166700		MD01G1166700	MD05G1196800	MD03G1044500	MD01G1166700		MD10G1158000	0.37	0.615	2.54	0.1675	0.17	1.0875		MD10G1154200	6.68214	1.967e-06	6.85901	3.442e-07	7.41797	2.789e-08	3.79329	0.00392	2.76636	0.0216471	2.83782	0.0123971
					MD10G1176100	MD03G1038600	MD01G1167200	MD01G1167200		MD01G1167200	MD05G1197000	MD03G1044600	MD01G1167200		MD10G1176100	0.2825	0.21	3.11	0.165	0.185	0.7875		MD10G1158000	3.85269	0.009552	6.88657	5.132e-06	28.6137	4.182e-18	1.61455	0.545852	1.68955	0.361743	10.3629	9.759e-09
					MD10G1179300	MD03G1039000	MD01G1167900	MD01G1167900		MD01G1167900	MD05G1197600	MD03G1045300	MD01G1167900		MD10G1179300	10.6675	8.905	13.245	6.01	5.365	5.2375		MD10G1176100	2.11714	0.0111111	1.6554	0.0677406	25.2345	1.592e-50	1.13285	0.81606	1.29662	0.41877	5.36854	1.299e-13
					MD10G1182600	MD03G1039100	MD01G1168000	MD01G1168000		MD01G1168000	MD05G1205500	MD03G1046700	MD01G1168000		MD10G1182600	0.825	0.34	0.09	0.67	0.94	0.3125		MD10G1179300	2.53137	1.446e-09	2.29241	4.423e-08	3.49367	5.885e-19	1.33635	0.206947	1.2315	0.293816	1.17082	0.419553
					MD10G1188100	MD03G1040500	MD01G1168500	MD01G1168500		MD01G1168500	MD05G1207200	MD03G1046800	MD01G1168500		MD10G1188100	2.5075	1.6875	2.75	0.9375	0.9725	0.9975		MD10G1182600	-2.25288	0.00997	-5.09991	5.018e-10	-19.1793	1.76e-25	-2.98725	0.000197	-2.05281	0.0124974	-6.38915	9.197e-13
					MD10G1191100	MD03G1040900	MD01G1168600	MD01G1168600		MD01G1168600	MD05G1208000	MD03G1047800	MD01G1168600		MD10G1191100	0.1625	0.175	0.1875	0.0975	0.1	0.115		MD10G1188100	3.2982	0.0002012	2.42094	0.004839	4.00822	4.685e-07	1.16143	0.823683	1.21135	0.655621	1.22159	0.619467
					MD10G1196300	MD03G1042100	MD01G1169100	MD01G1169100		MD01G1169100	MD05G1208700	MD03G1048200	MD01G1169100		MD10G1196300	1.72	1.6675	6.1525	1.235	1.6375	2.195		MD10G1191100	3.08644	0.0197747	3.52301	0.001858	3.8578	0.0003028	1.75977	0.380732	1.81337	0.225817	2.01014	0.118483
					MD10G1198000	MD03G1043000	MD01G1169200	MD01G1169200		MD01G1169200	MD05G1211000	MD03G1048800	MD01G1169200		MD10G1198000	6.495	21.75	16.1625	3.55	3.295	6.9675		MD10G1196300	3.61715	1.009e-06	3.73783	1.217e-07	14.3607	1.641e-31	2.44363	0.003081	3.33611	4.096e-06	4.3014	2.058e-09
					MD10G1205400	MD03G1043800	MD01G1169400	MD01G1169400		MD01G1169400	MD05G1211900	MD03G1048900	MD01G1169400		MD10G1205400	0.1075	0.0875	0.9075	0.0575	0.065	0.3125		MD10G1198000	3.18095	1.715e-27	11.5144	3.617e-127	8.84295	3.214e-101	1.63499	0.0001084	1.56934	0.0001957	3.20274	2.15e-28
					MD10G1217400	MD03G1044800	MD01G1169500	MD01G1169500		MD01G1169500	MD05G1213100	MD03G1049100	MD01G1169500		MD10G1217400	0.02	0.0175	0.0475	0.0525	0.115	0.095		MD10G1205400	3.7025	0.0342757	3.33245	0.0235466	33.6728	1.964e-16	1.86032	0.462021	2.17967	0.198451	9.82723	6.004e-07
					MD10G1219200	MD03G1045300	MD01G1169600	MD01G1169600		MD01G1169600	MD05G1213200	MD03G1049900	MD01G1169600		MD10G1219200	0.255	0.135	0.085	0.2425	0.2	0.07		MD10G1217400	-5.08092	0.0192999	-5.44512	0.006026	-2.06894	0.159004	-2.14052	0.306104	1.06586	0.940119	-1.18427	0.789645
					MD10G1223500	MD03G1046000	MD01G1169800	MD01G1169800		MD01G1169800	MD05G1213900	MD03G1050900	MD01G1169800		MD10G1223500	0.1	0.1925	0.3	0.0975	0.1025	0.23		MD10G1219200	-2.81381	0.0008784	-4.91746	5.509e-08	-7.54232	1.318e-11	-3.2395	0.0001575	-3.8082	4.588e-06	-10.725	7.987e-14
					MD10G1224300	MD03G1046700	MD01G1169900	MD01G1169900		MD01G1169900	MD05G1214200	MD03G1051100	MD01G1169900		MD10G1224300	3.19	1.3925	0.39	1.91	1.265	1.285		MD10G1223500	-2.2582	0.0366338	-1.04528	0.922953	1.52359	0.111894	-2.35111	0.0267426	-2.19424	0.0174134	-1.0133	0.983721
					MD10G1228000	MD03G1047800	MD01G1170800	MD01G1170800		MD01G1170800	MD05G1214400	MD03G1051400	MD01G1170800		MD10G1228000	9.9775	34.9175	15.43	4.4775	6.92	10.265		MD10G1224300	2.28405	0.0004524	1.06052	0.857559	-3.20351	1.039e-06	1.26995	0.513854	-1.1564	0.632298	-1.17368	0.568422
					MD10G1234000	MD03G1048000	MD01G1171500	MD01G1171500		MD01G1171500	MD05G1214700	MD03G1053800	MD01G1171500		MD10G1234000	0.3425	2.0075	12.875	0.205	0.465	4.03		MD10G1228000	3.86698	1.716e-25	14.6814	3.916e-103	6.74181	2.767e-52	1.64683	0.00191	2.63088	9.804e-13	3.76888	4.559e-25
					MD10G1236200	MD03G1048200	MD01G1171600	MD01G1171600		MD01G1171600	MD05G1217300	MD03G1054800	MD01G1171600		MD10G1236200	0.6875	1.0175	0.4175	0.655	0.5875	0.4525		MD10G1234000	5.867	0.003119	37.3096	7.834e-15	247.738	7.881e-35	3.40972	0.08788	7.67494	0.0001331	65.2225	9.634e-20
					MD10G1236300	MD03G1048800	MD01G1171700	MD01G1171700		MD01G1171700	MD05G1219000	MD03G1055800	MD01G1171700		MD10G1236300	0.355	0.7275	0.415	0.1825	0.165	0.3		MD10G1236200	2.78834	0.0003798	4.46046	1.772e-09	1.88448	0.0172633	2.49668	0.002779	2.31626	0.002988	1.72178	0.0615056
					MD10G1239600	MD03G1048900	MD01G1171800	MD01G1171800		MD01G1171800	MD05G1220800	MD03G1057400	MD01G1171800		MD10G1239600	0.115	0.0875	0.0725	0.1275	0.08	0.1425		MD10G1236300	2.9567	7.935e-05	6.50601	9.429e-16	3.8427	1.221e-08	1.44509	0.388334	1.32566	0.415414	2.33519	0.001194
					MD10G1244400	MD03G1049100	MD01G1172000	MD01G1172000		MD01G1172000	MD05G1222100	MD03G1060100	MD01G1172000		MD10G1244400	1.37	0.805	3.795	1.3775	1.2375	1.6475		MD10G1239600	-2.96042	0.0006688	-3.60213	1.379e-05	-4.31087	2.547e-07	-2.86595	0.001271	-4.52955	5.769e-07	-2.59193	0.0008411
					MD10G1247100	MD03G1049900	MD01G1172100	MD01G1172100		MD01G1172100	MD05G1223100	MD03G1063900	MD01G1172100		MD10G1247100	0.47	0.245	0.1375	0.3675	0.3825	0.46		MD10G1244400	-2.21233	0.001736	-3.50988	1.503e-08	1.39904	0.138127	-2.34969	0.0007437	-2.51429	7.695e-05	-1.95515	0.003226
					MD10G1248100	MD03G1050200	MD01G1172500	MD01G1172500		MD01G1172500	MD05G1223400	MD03G1064800	MD01G1172500		MD10G1248100	16.07	12.4475	4.17	4.465	3.59	4.2125		MD10G1247100	3.99722	0.00202	2.23539	0.0725651	1.31243	0.569726	2.91059	0.0331835	3.11182	0.008618	3.6052	0.001372
					MD10G1265700	MD03G1051400	MD01G1172900	MD01G1172900		MD01G1172900	MD05G1224200	MD03G1065400	MD01G1172900		MD10G1265700	11.5975	6.8375	2.335	5.7525	8.79	2.7375		MD10G1248100	7.2183	1.118e-57	6.05343	4.555e-48	2.09692	1.178e-08	1.88625	2.4e-05	1.57365	0.002449	1.77801	2.807e-05
					MD10G1266900	MD03G1053200	MD01G1173400	MD01G1173400		MD01G1173400	MD05G1226900	MD03G1065600	MD01G1173400		MD10G1266900	1.955	1.2375	0.44	1.3075	0.8275	1.075		MD10G1265700	2.32425	1.595e-08	1.47477	0.0141708	-1.93515	7.403e-06	1.07377	0.822388	1.69705	0.0008005	-1.97227	8.127e-06
					MD10G1268400	MD03G1054300	MD01G1173500	MD01G1173500		MD01G1173500	MD05G1231400	MD03G1066300	MD01G1173500		MD10G1268400	0.0725	0.08	0.0925	0.03	0.0625	0.055		MD10G1266900	2.13919	7.533e-06	1.46269	0.034819	-1.88052	0.000386	1.33204	0.234687	-1.13821	0.569844	1.09583	0.673556
					MD10G1270700	MD03G1055400	MD01G1174400	MD01G1174400		MD01G1174400	MD05G1236900	MD03G1068500	MD01G1174400		MD10G1270700	0.0125	0.0125	1.2875	0.0275	0.0175	0.0775		MD10G1268400	3.37459	0.0237925	3.90238	0.002329	4.75317	0.0001397	1.40867	0.696473	2.79524	0.0355718	2.28588	0.0881901
					MD10G1274600	MD03G1056400	MD01G1174500	MD01G1174500		MD01G1174500	MD05G1240400	MD03G1071200	MD01G1174500		MD10G1274600	33.58	35.295	23.51	8.82	8.855	9.3125		MD10G1270700	-7.24831	0.007362	-7.39071	0.002895	14.8842	1.078e-10	-3.73966	0.0626767	-5.86057	0.005116	-1.30313	0.66978
					MD10G1275500	MD03G1056700	MD01G1174700	MD01G1174700		MD01G1174700	MD05G1240800	MD03G1071900	MD01G1174700		MD10G1275500	2.5225	8.64	24.65	0.5675	1.3275	11.8425		MD10G1274600	4.98449	1.531e-57	5.63095	2.584e-67	3.87537	9.702e-42	1.22469	0.197942	1.27208	0.0547487	1.28969	0.029937
					MD10G1276400	MD03G1056800	MD01G1174900	MD01G1174900		MD01G1174900	MD05G1242500	MD03G1072800	MD01G1174900		MD10G1276400	5.3575	12.4675	17.4125	0.7575	1.735	8.5225		MD10G1275500	7.60254	3.003e-05	28.0783	1.971e-15	83.7262	1.083e-27	1.64228	0.58054	3.90943	0.007698	33.8073	3.36e-17
					MD10G1277000	MD03G1057400	MD01G1176100	MD01G1176100		MD01G1176100	MD05G1244700	MD03G1072900	MD01G1176100		MD10G1277000	8.6975	10.1225	6.25	3.86	3.5475	5.7125		MD10G1276400	7.69984	2.458e-24	19.2928	6.792e-54	27.8086	6.959e-69	1.02601	0.972661	2.37363	0.000268	11.4334	4.721e-36
					MD10G1280500	MD03G1058400	MD01G1176200	MD01G1176200		MD01G1176200	MD05G1244800	MD03G1073600	MD01G1176200		MD10G1280500	0.2725	0.4675	0.56	0.0675	0.1325	0.2675		MD10G1277000	2.32809	1.729e-15	2.91533	1.148e-25	1.85302	2.685e-09	-1.03654	0.888216	-1.0898	0.565743	1.42656	0.001698
					MD10G1280900	MD03G1058700	MD01G1176400	MD01G1176400		MD01G1176400	MD05G1247200	MD03G1076000	MD01G1176400		MD10G1280900	0.21	0.19	0.0975	0.1625	0.1875	0.3675		MD10G1280500	8.79459	8.009e-06	16.4818	1.686e-10	20.4505	9.883e-13	2.04979	0.370482	4.25664	0.005109	8.21857	3.761e-06
					MD10G1282500	MD03G1059200	MD01G1176600	MD01G1176600		MD01G1176600	MD05G1251100	MD03G1077700	MD01G1176600		MD10G1282500	0.1475	0.0825	0.245	0.19	0.1775	0.5775		MD10G1280900	2.79605	0.0172992	2.78606	0.005803	1.47791	0.335185	2.08864	0.13639	2.48872	0.0199295	4.65129	5.736e-06
					MD10G1283100	MD03G1059900	MD01G1176900	MD01G1176900		MD01G1176900	MD05G1251200	MD03G1080100	MD01G1176900		MD10G1283100	0.1225	0.075	0.035	0.2675	0.1725	0.1925		MD10G1282500	-2.92088	0.004172	-4.8063	4.017e-06	-1.55501	0.172643	-2.43119	0.0242841	-2.49072	0.008018	1.27343	0.515472
					MD10G1289200	MD03G1060100	MD01G1177000	MD01G1177000		MD01G1177000	MD05G1252200	MD03G1080800	MD01G1177000		MD10G1289200	7.1925	6.405	1.8575	4.535	4.6575	3.4875		MD10G1283100	-2.75615	0.007507	-4.05273	9.163e-05	-8.39867	1.297e-07	-1.30346	0.606317	-1.92617	0.0534978	-1.82555	0.0622805
					MD10G1290400	MD03G1061000	MD01G1177100	MD01G1177100		MD01G1177100	MD05G1252900	MD03G1081600	MD01G1177100		MD10G1290400	87.0225	126.468	120.11	29.955	15.78	95.355		MD10G1289200	2.14056	7.932e-05	2.05265	6.199e-05	-1.63678	0.006135	1.25409	0.436217	1.33056	0.18322	-1.04478	0.86782
					MD10G1290600	MD03G1062000	MD01G1177200	MD01G1177200		MD01G1177200	MD05G1254400	MD03G1083000	MD01G1177200		MD10G1290600	4.7775	5.3	5.3175	0.7275	2.295	4.455		MD10G1290400	12.2241	1.388e-89	19.1708	1.028e-125	18.8121	2.559e-124	3.95916	4.957e-25	2.15461	3.843e-08	12.5575	9.959e-92
					MD10G1291200	MD03G1063400	MD01G1177800	MD01G1177800		MD01G1177800	MD05G1259000	MD03G1083100	MD01G1177800		MD10G1291200	0.995	3.65	0.7825	2.3225	0.755	1.1375		MD10G1290600	444.275	0.0008389	534.16	0.0001333	547.85	5.036e-05	63.9609	0.0492146	209.06	0.002318	388.171	0.000278
					MD10G1293500	MD03G1065400	MD01G1177900	MD01G1177900		MD01G1177900	MD05G1261000	MD03G1083300	MD01G1177900		MD10G1293500	0.7825	0.5675	0.555	0.4575	0.52	0.405		MD10G1291200	2.43753	0.0247118	9.62494	3.63e-15	2.14851	0.0167134	5.35472	1.965e-07	1.78656	0.12682	2.60312	0.003223
					MD10G1296500	MD03G1065600	MD01G1178000	MD01G1178000		MD01G1178000	MD05G1262700	MD03G1083800	MD01G1178000		MD10G1296500	44.105	25.815	13.2325	12.4275	17.255	12.22		MD10G1293500	3.45115	0.0005338	2.68175	0.004136	2.69942	0.001843	1.86056	0.196122	2.23757	0.0288197	1.63434	0.205842
					MD10G1298600	MD03G1066300	MD01G1178200	MD01G1178200		MD01G1178200	MD05G1262900	MD03G1085000	MD01G1178200		MD10G1298600	0.5575	0.555	0.3425	1.0675	1.105	0.5575		MD10G1296500	2.46717	0.0001583	1.54742	0.0719232	-1.24008	0.371518	-1.56539	0.140572	-1.0858	0.799495	-1.592	0.0501391
					MD10G1299300	MD03G1067000	MD01G1178300	MD01G1178300		MD01G1178300	MD05G1263100	MD03G1085400	MD01G1178300		MD10G1299300	3.005	4.71	5.0625	0.7575	1.7625	1.62		MD10G1298600	-2.36927	0.008702	-2.2081	0.006291	-3.41188	7.156e-06	-1.30671	0.559601	-1.2149	0.58074	-2.48959	0.001112
					MD10G1300000	MD03G1067900	MD01G1179100	MD01G1179100		MD01G1179100	MD05G1264500	MD03G1087100	MD01G1179100		MD10G1300000	0.2725	0.325	0.1025	0.1925	0.3125	0.125		MD10G1299300	11.0133	1.356e-08	18.7081	1.694e-13	21.0308	4.22e-15	2.6539	0.0848698	6.3297	2.31e-05	5.64165	3.499e-05
					MD10G1301500	MD03G1068400	MD01G1179700	MD01G1179700		MD01G1179700	MD05G1265400	MD03G1087700	MD01G1179700		MD10G1301500	0.001885	0.0275	0.002115	0.04	0.0375	0.0325		MD10G1300000	2.19353	0.0213573	2.85253	0.0001491	-1.07447	0.862395	1.45124	0.414372	2.46086	0.002115	-1.05223	0.914342
					MD10G1302100	MD03G1069000	MD01G1179800	MD01G1179800		MD01G1179800	MD05G1266300	MD03G1087800	MD01G1179800		MD10G1302100	44.1725	60.2775	5.06	21.4925	17.7725	3.8825		MD10G1301500	-20.3546	0.0107246	-2.13927	0.183129	-18.6848	0.002013	-1.75818	0.459274	-1.72308	0.3451	-2.09654	0.168736
					MD10G1303300	MD03G1069900	MD01G1180000	MD01G1180000		MD01G1180000	MD05G1267000	MD03G1087900	MD01G1180000		MD10G1303300	0.7875	1.185	2.18	0.5475	0.31	0.5625		MD10G1302100	3.5616	4.041e-09	5.21693	4.191e-16	-2.22306	0.0001235	1.60441	0.103555	1.37199	0.226082	-3.45859	3.994e-09
					MD10G1304200	MD03G1070500	MD01G1182000	MD01G1182000		MD01G1182000	MD05G1267600	MD03G1088100	MD01G1182000		MD10G1304200	0.2525	0.7925	1.6175	0.1975	0.27	1.51		MD10G1303300	2.54152	0.001584	4.11413	1.289e-08	7.72844	1.805e-18	1.64742	0.187231	-1.05677	0.905947	1.68229	0.0721546
					MD10G1305700	MD03G1071400	MD01G1182100	MD01G1182100		MD01G1182100	MD05G1268400	MD03G1089200	MD01G1182100		MD10G1305700	0.0675	1.0025	8.615	0.15	0.52	2.38		MD10G1304200	3.0587	0.001268	10.2701	2.49e-17	21.6862	3.369e-31	2.23071	0.0476776	3.14395	0.0003712	17.0476	5.289e-26
					MD10G1306600	MD03G1072800	MD01G1182300	MD01G1182300		MD01G1182300	MD05G1272800	MD03G1089300	MD01G1182300		MD10G1306600	0.775	6.2325	9.805	0.3075	0.62	5.915		MD10G1305700	-3.63882	0.0184301	4.29639	1.11e-07	37.7834	3.365e-50	-1.78366	0.288114	2.00797	0.0341069	8.75485	2.211e-17
					MD10G1307600	MD03G1072900	MD01G1182600	MD01G1182600		MD01G1182600	MD05G1278200	MD03G1089400	MD01G1182600		MD10G1307600	0.18	0.9325	5.145	0.4175	0.5525	3.865		MD10G1306600	2.14982	0.0001803	18.7708	1.78e-72	30.5747	2.786e-99	-1.22325	0.56896	1.67144	0.0135188	15.4869	6.085e-63
					MD10G1309200	MD03G1073300	MD01G1184400	MD01G1184400		MD01G1184400	MD05G1282000	MD03G1089700	MD01G1184400		MD10G1309200	3.3175	6.065	16.305	2.0825	2.8075	15.3975		MD10G1307600	-2.75342	0.000155	2.02454	0.001264	11.6167	1.225e-38	-1.25043	0.564958	1.08605	0.796556	7.34377	3.582e-25
					MD10G1311100	MD03G1073400	MD01G1184600	MD01G1184600		MD01G1184600	MD05G1282100	MD03G1090500	MD01G1184600		MD10G1311100	10.7125	16.2175	21.9925	14.95	13.2925	21.49		MD10G1309200	3.27799	5.161e-14	6.47252	2.908e-36	17.8177	2.109e-87	1.92561	0.0004007	2.68037	1.364e-09	14.1758	1.987e-73
					MD10G1321600	MD03G1073600	MD01G1184700	MD01G1184700		MD01G1184700	MD05G1282700	MD03G1090700	MD01G1184700		MD10G1321600	2.68	2.505	0.635	1.7925	1.4275	1.13		MD10G1311100	2.58684	3.451e-06	4.24093	6.737e-15	5.9822	4.517e-23	3.43731	6.818e-10	3.14688	5.403e-09	4.90497	6.932e-18
					MD10G1321800	MD03G1080200	MD01G1185100	MD01G1185100		MD01G1185100	MD05G1284800	MD03G1091000	MD01G1185100		MD10G1321800	2.8	3.015	0.885	1.645	2.32	1.2675		MD10G1321600	3.56851	4.396e-07	3.58014	9.666e-08	-1.08331	0.800116	2.1945	0.007645	1.80361	0.0328948	1.38285	0.259035
					MD10G1325200	MD03G1080800	MD01G1185400	MD01G1185400		MD01G1185400	MD05G1287000	MD03G1091100	MD01G1185400		MD10G1325200	1.8475	0	0.1175	0	0	0.085		MD10G1321800	4.48025	7.028e-14	5.1761	2.299e-17	1.5576	0.038364	2.43847	0.0001093	3.55083	7.911e-10	1.87229	0.003771
					MD10G1327300	MD03G1082000	MD01G1185500	MD01G1185500		MD01G1185500	MD05G1287300	MD03G1092200	MD01G1185500		MD10G1327300	0.9175	0.515	0.355	0.755	1.0225	0.655		MD10G1325200	180.416	0.0156249	1.09082	0.978597	14.4811	0.156386	-1.04804	0.994608	-1.0202	0.995141	8.74318	0.313572
					MD10G1328000	MD03G1082100	MD01G1185600	MD01G1185600		MD01G1185600	MD05G1294300	MD03G1092900	MD01G1185600		MD10G1328000	1.9225	5.3475	6.075	0.6325	0.8375	6.9675		MD10G1327300	3.63033	0.0005352	2.16773	0.0419207	1.58372	0.226581	2.81087	0.0123169	3.88982	9.628e-05	2.41962	0.013633
					MD10G1328100	MD03G1083300	MD01G1185700	MD01G1185700		MD01G1185700	MD05G1294400	MD03G1093100	MD01G1185700		MD10G1328100	1.79	1.23	5.3025	6.0525	8.205	8.74		MD10G1328000	4.39273	5.93e-10	13.3593	1.232e-32	15.6896	2.587e-37	1.38877	0.42441	1.87969	0.0224329	15.1273	7.86e-36
					MD10G1331300	MD03G1085000	MD01G1185900	MD01G1185900		MD01G1185900	MD05G1295000	MD03G1094000	MD01G1185900		MD10G1331300	2.085	1.795	0.52	1.8	1.6	1.3075		MD10G1328100	-4.35727	0.002753	-5.7681	4.522e-05	-1.28109	0.615616	-1.33133	0.729875	1.0497	0.953917	1.07548	0.91456
					MD10G1332400	MD03G1085400	MD01G1186200	MD01G1186200		MD01G1186200	MD05G1295400	MD03G1094800	MD01G1186200		MD10G1332400	10.9	9.5525	5.28	12.5575	15.36	15.22		MD10G1331300	4.76591	0.0004573	4.42957	0.0003034	1.36274	0.552772	3.91796	0.004288	3.60774	0.003397	2.76795	0.0193863
					MD10G1333300	MD03G1087100	MD01G1187200	MD01G1187200		MD01G1187200	MD05G1296400	MD03G1097100	MD01G1187200		MD10G1333300	0.1225	0.24	0.4825	0.215	0.175	0.34		MD10G1332400	2.14483	7.71e-06	2.03052	1.17e-05	1.15178	0.438513	2.31594	9.771e-07	2.93064	1.801e-11	2.78802	3.601e-11
					MD10G1335000	MD03G1087700	MD01G1187600	MD01G1187600		MD01G1187600	MD05G1296700	MD03G1098600	MD01G1187600		MD10G1335000	40.31	329.867	501.613	10.5725	32.59	97.265		MD10G1333300	-2.29971	0.0158169	-1.10072	0.790822	1.88077	0.007853	-1.41156	0.411552	-1.69898	0.0840893	1.11489	0.74367
					MD10G1336100	MD03G1087800	MD01G1188500	MD01G1188500		MD01G1188500	MD05G1297700	MD03G1099300	MD01G1188500		MD10G1336100	95.4975	74.6675	30.5575	46.025	49.125	33.755		MD10G1335000	7.25978	4.107e-48	64.505	2.519e-214	101.627	1.369e-263	1.80397	0.0003771	5.76281	1.868e-36	16.5617	5.443e-97
					MD10G1337500	MD03G1087900	MD01G1188600	MD01G1188600		MD01G1188600	MD05G1298700	MD03G1099500	MD01G1188600		MD10G1337500	15.19	15.9325	22.4425	9.54	12.6225	5.1925		MD10G1336100	2.72261	1.943e-20	2.29268	1.244e-14	-1.03631	0.804307	1.22468	0.215434	1.35354	0.0157779	-1.11705	0.420902
					MD10G1338700	MD03G1088100	MD01G1189500	MD01G1189500		MD01G1189500	MD05G1301000	MD03G1099700	MD01G1189500		MD10G1338700	0.02	0.115	0.7475	0.0725	0.1425	0.3		MD10G1337500	3.29468	2.153e-20	3.72875	1.519e-25	5.39807	1.882e-42	1.93003	7.689e-06	2.64519	2.796e-13	1.04937	0.801059
					MD11G1002600	MD03G1089200	MD01G1190800	MD01G1190800		MD01G1190800	MD05G1302200	MD03G1099800	MD01G1190800		MD11G1002600	0.2625	0.2325	0.9825	0.2175	0.3375	0.43		MD10G1338700	-6.41327	0.0004572	-1.32995	0.510551	5.00282	8.423e-09	-2.32678	0.0849534	-1.18379	0.714298	1.71062	0.119344
					MD11G1011100	MD03G1089300	MD01G1191000	MD01G1191000		MD01G1191000	MD05G1305200	MD03G1100200	MD01G1191000		MD11G1011100	8.1725	11.0975	6.195	12.31	12.2	15.9375		MD11G1002600	2.83659	0.001499	2.67744	0.001063	11.7722	3.677e-22	2.20912	0.033138	3.53373	1.888e-05	4.37606	7.467e-08
					MD11G1012600	MD03G1089700	MD01G1191500	MD01G1191500		MD01G1191500	MD05G1305700	MD03G1100400	MD01G1191500		MD11G1012600	4.355	4.9875	1.405	3.68	5.19	0.8775		MD11G1011100	2.56185	1.589e-09	3.75714	1e-19	2.15654	2.007e-07	3.62804	2.907e-17	3.70565	2.402e-18	4.66291	1.239e-26
					MD11G1015000	MD03G1090500	MD01G1191600	MD01G1191600		MD01G1191600	MD05G1306400	MD03G1101300	MD01G1191600		MD11G1015000	0.2775	0.91	2.1375	0.85	0.69	1.42		MD11G1012600	3.39401	0.0003264	4.19776	2.309e-06	1.23136	0.581287	2.7045	0.007599	3.92477	1.62e-05	-1.56565	0.271031
					MD11G1020600	MD03G1090600	MD01G1191700	MD01G1191700		MD01G1191700	MD05G1310700	MD03G1101800	MD01G1191700		MD11G1020600	0.54	0.5	3.0225	0.4475	0.5	1.48		MD11G1015000	-5.42803	0.007182	-1.65583	0.331144	1.45732	0.385706	-2.04661	0.268115	-2.4427	0.080053	-1.21689	0.715422
					MD11G1028200	MD03G1091000	MD01G1191900	MD01G1191900		MD01G1191900	MD05G1313200	MD03G1101900	MD01G1191900		MD11G1028200	7.73	3.26	1.8025	8.3025	9.7325	8.2425		MD11G1020600	2.27866	0.0104769	2.24918	0.003913	13.8804	5.006e-29	1.75518	0.132645	2.00352	0.0196184	5.72238	1.448e-12
					MD11G1030800	MD03G1091100	MD01G1192300	MD01G1192300		MD01G1192300	MD05G1313300	MD03G1103100	MD01G1192300		MD11G1030800	0.0525	0.0460925	0.0225	0.018615	0.0069425	0.02		MD11G1028200	-3.05129	7.092e-05	-6.75152	2.44e-14	-11.5524	4.736e-23	-2.99147	0.0001401	-2.45921	0.001154	-3.00992	1.906e-05
					MD11G1039300	MD03G1094100	MD01G1193000	MD01G1193000		MD01G1193000	MD05G1315600	MD03G1105200	MD01G1193000		MD11G1039300	12.6875	53.87	11.45	1.9275	5.09	5.305		MD11G1030800	5.50298	0.0283792	4.84885	0.0178524	2.69774	0.136546	1.95089	0.553963	-1.22995	0.849592	1.88431	0.421464
					MD11G1041400	MD03G1094200	MD01G1193400	MD01G1193400		MD01G1193400	MD05G1316300	MD03G1105500	MD01G1193400		MD11G1041400	8.6225	4.65	2.985	1.4375	1.1875	1.5475		MD11G1039300	10.563	5.75e-33	48.3976	4.062e-92	10.6538	3.143e-34	1.51304	0.199729	4.11652	2.696e-11	4.14418	3.823e-12
					MD11G1048400	MD03G1094600	MD01G1193700	MD01G1193700		MD01G1193700	MD05G1317200	MD03G1105700	MD01G1193700		MD11G1048400	10.205	25.1975	9	1.895	2.3275	4.0675		MD11G1041400	16.3094	9.378e-23	9.50577	5.774e-15	6.30367	1.751e-10	2.59431	0.0168692	2.20373	0.0309661	2.75149	0.002073
					MD11G1048500	MD03G1094800	MD01G1193800	MD01G1193800		MD01G1193800	MD05G1320400	MD03G1106600	MD01G1193800		MD11G1048500	0.53	0.78	0.3	0.455	0.5925	0.435		MD11G1048400	9.818	7.563e-47	26.4444	4.59e-98	9.78666	1.241e-47	1.7323	0.0106387	2.20341	1.396e-05	3.70791	1.501e-15
					MD11G1058500	MD03G1099300	MD01G1194400	MD01G1194400		MD01G1194400	MD05G1323400	MD03G1107500	MD01G1194400		MD11G1058500	0.9425	1.59	0.5025	0.0925	0.0725	0.22		MD11G1048500	2.31202	0.0181384	3.70582	2.652e-06	1.45853	0.244087	1.88911	0.108836	2.52591	0.002544	1.78779	0.0690543
					MD11G1058600	MD03G1099700	MD01G1194600	MD01G1194600		MD01G1194600	MD05G1323500	MD03G1107900	MD01G1194600		MD11G1058600	10.9075	14.8225	9.39	5.8125	7.12	8.59		MD11G1058500	22.3263	0.007348	40.9373	0.0001478	13.3234	0.007777	2.3035	0.696401	2.13573	0.621413	5.29923	0.149911
					MD11G1060700	MD03G1099800	MD01G1194700	MD01G1194700		MD01G1194700	MD05G1324900	MD03G1108500	MD01G1194700		MD11G1060700	0.8575	1.015	0.335	1.8925	2.4375	1.51		MD11G1058600	2.22093	1.044e-15	3.25308	2.467e-35	2.12795	3.282e-15	1.10946	0.565307	1.40542	0.002205	1.63473	1.212e-06
					MD11G1061800	MD03G1099900	MD01G1195000	MD01G1195000		MD01G1195000	MD05G1325400	MD03G1108800	MD01G1195000		MD11G1061800	0.53	0.0875	2.405	0.15	0.1975	0.5075		MD11G1060700	-2.91195	0.0001164	-2.2562	0.001874	-6.51988	3.193e-13	-1.38431	0.410799	-1.04309	0.921343	-1.74873	0.0352976
					MD11G1070100	MD03G1100200	MD01G1195100	MD01G1195100		MD01G1195100	MD05G1326100	MD03G1110000	MD01G1195100		MD11G1070100	0.0525	0.0725	0.2	0.155	0.15	0.24		MD11G1061800	7.50181	2.69e-06	1.39979	0.569606	39.1045	9.706e-23	2.04586	0.268115	2.83172	0.0286962	6.93979	1.667e-06
					MD11G1070500	MD03G1100400	MD01G1195200	MD01G1195200		MD01G1195200	MD05G1329900	MD03G1110300	MD01G1195200		MD11G1070500	67.01	36.8325	17.29	9.1325	2.76	4.6425		MD11G1070100	-2.2213	0.0164761	-1.37736	0.302077	1.99761	0.003087	1.30842	0.514063	1.3234	0.361609	2.00054	0.004934
					MD11G1073300	MD03G1100600	MD01G1195300	MD01G1195300		MD01G1195300	MD05G1330700	MD03G1110500	MD01G1195300		MD11G1073300	0.29	1.145	1.0075	0.24	0.44	0.5125		MD11G1070500	33.4323	4.217e-108	19.9439	4.146e-79	9.65251	9.962e-46	4.28473	2.837e-17	1.34093	0.166225	2.17259	8.363e-06
					MD11G1073500	MD03G1101300	MD01G1195400	MD01G1195400		MD01G1195400	MD05G1334200	MD03G1110700	MD01G1195400		MD11G1073500	0.095	0.3475	0.2775	0.035	0.0625	0.0725		MD11G1073300	5.01265	7.842e-05	21.5595	1.649e-19	19.3909	1.068e-18	3.96282	0.001877	7.41161	8.731e-08	8.29234	2.786e-09
					MD11G1074400	MD03G1101500	MD01G1195800	MD01G1195800		MD01G1195800	MD05G1334300	MD03G1111000	MD01G1195800		MD11G1074400	0.24	0.01	0.84	0.0375	0.3575	0.3425		MD11G1073500	4.03736	0.0205526	15.7056	5.885e-10	12.9731	3.64e-09	1.45042	0.728062	2.51591	0.118528	2.80626	0.0568895
					MD11G1085000	MD03G1101800	MD01G1195900	MD01G1195900		MD01G1195900	MD05G1335300	MD03G1111600	MD01G1195900		MD11G1085000	8.42	20.975	9.675	4.03	5.34	4.9875		MD11G1074400	32.1736	0.0232517	1.8626	0.747696	129.472	3.042e-05	5.20886	0.424522	48.3709	0.003417	45.0137	0.002493
					MD11G1090500	MD03G1103100	MD01G1196100	MD01G1196100		MD01G1196100	MD05G1335600	MD03G1112500	MD01G1196100		MD11G1090500	0.1775	0.205	2.9525	0.2725	0.285	9.48		MD11G1085000	4.10318	8.057e-31	10.9876	4.276e-91	5.26163	6.852e-44	1.85103	1.68e-05	2.52569	6.999e-13	2.27588	6.938e-11
					MD11G1093100	MD03G1105500	MD01G1196200	MD01G1196200		MD01G1196200	MD05G1336300	MD03G1113000	MD01G1196200		MD11G1093100	2.1725	1.8875	0.9025	2.845	0.975	1.02		MD11G1090500	-2.16384	0.0152239	-1.75785	0.0451097	8.48034	1.413e-24	-1.49322	0.281719	-1.40647	0.258549	22.9721	1.137e-51
					MD11G1096200	MD03G1106600	MD01G1196300	MD01G1196300		MD01G1196300	MD05G1336800	MD03G1114300	MD01G1196300		MD11G1096200	54.6875	46.4	28.1525	9.035	5.1925	16.565		MD11G1093100	-2.93887	4.389e-07	-3.12225	1.942e-08	-6.35182	1.468e-20	-2.39604	0.0001263	-6.76813	1.847e-20	-6.69912	2.638e-21
					MD11G1097500	MD03G1106700	MD01G1196400	MD01G1196400		MD01G1196400	MD05G1337400	MD03G1115200	MD01G1196400		MD11G1097500	0.1525	0.0875	2.35	0.0225	0.07	0.4775		MD11G1096200	14.9093	1.337e-110	13.6704	5.014e-104	8.58867	2.41e-70	2.32049	1.295e-09	1.37689	0.0394561	4.24441	2.658e-31
					MD11G1098400	MD03G1107500	MD01G1196700	MD01G1196700		MD01G1196700	MD05G1337500	MD03G1116100	MD01G1196700		MD11G1098400	5.6925	17.9025	27.265	1.9175	2.5775	17.9225		MD11G1097500	8.45124	0.003302	5.60446	0.0107129	149.674	8.389e-19	1.29013	0.873111	3.86082	0.0672034	25.4653	6.104e-08
					MD11G1109200	MD03G1107600	MD01G1196800	MD01G1196800		MD01G1196800	MD05G1337700	MD03G1116400	MD01G1196800		MD11G1109200	2.345	1.9	3.6125	1.1725	1.765	23.845		MD11G1098400	3.08032	2.859e-14	10.5238	2.574e-65	16.6051	1.467e-93	-1.01839	0.966891	1.36271	0.0841827	9.14133	1.766e-57
					MD11G1111600	MD03G1108500	MD01G1197200	MD01G1197200		MD01G1197200	MD05G1338300	MD03G1117200	MD01G1197200		MD11G1111600	0.5875	1.56	0.8725	0.41	0.29	0.6175		MD11G1109200	6.78154	9.105e-06	5.93008	1.365e-05	11.8995	7.55e-11	3.28724	0.0210427	5.07549	0.0001679	65.905	8.934e-29
					MD11G1113200	MD03G1110000	MD01G1198100	MD01G1198100		MD01G1198100	MD05G1338400	MD03G1117600	MD01G1198100		MD11G1113200	2.625	7.685	30.43	0.33	0.4825	6.9125		MD11G1111600	2.21168	0.009391	6.27933	1.009e-15	3.6324	3.105e-08	1.43763	0.388421	1.01515	0.982894	2.18441	0.002731
					MD11G1113500	MD03G1110200	MD01G1198200	MD01G1198200		MD01G1198200	MD05G1340800	MD03G1117900	MD01G1198200		MD11G1113500	2.0325	13.18	29.55	0.13	0.8375	6.19		MD11G1113200	10.8657	8.855e-08	35.2638	1.522e-18	145.09	1.548e-36	1.3541	0.761202	2.03911	0.212405	27.7053	4.023e-16
					MD11G1114000	MD03G1110300	MD01G1198300	MD01G1198300		MD01G1198300	MD05G1341800	MD03G1119500	MD01G1198300		MD11G1114000	50.2225	21.8725	5.0275	31.045	22.7875	13.535		MD11G1113500	9.82905	1.115e-07	70.4069	8.167e-29	163.581	9.178e-42	-1.56287	0.678365	4.08244	0.002813	28.7964	6.5e-18
					MD11G1114100	MD03G1110400	MD01G1198500	MD01G1198500		MD01G1198500	MD05G1342400	MD03G1119600	MD01G1198500		MD11G1114100	90.265	45.67	11.5925	54.3975	53.96	24.635		MD11G1114000	2.56769	0.0001118	1.19474	0.536267	-3.53622	8.232e-09	1.4684	0.243796	1.11625	0.730012	-1.5676	0.0699041
					MD11G1116300	MD03G1110700	MD01G1198700	MD01G1198700		MD01G1198700	MD05G1345500	MD03G1119700	MD01G1198700		MD11G1116300	13.36	55.81	69.275	1.3625	4.0575	16.4025		MD11G1114100	2.81176	2.131e-06	1.52302	0.0693766	-2.51454	4.035e-06	1.57299	0.110716	1.61482	0.0428237	-1.40937	0.145997
					MD11G1120000	MD03G1112200	MD01G1198800	MD01G1198800		MD01G1198800	MD05G1346500	MD03G1120400	MD01G1198800		MD11G1120000	10.265	66.695	11.5125	4.34	5.0575	4.7325		MD11G1116300	51.1428	8.371e-76	231.79	7.78e-147	299.776	3.083e-161	4.96732	4.96e-11	15.291	9.596e-35	59.5122	4.51e-82
					MD11G1123400	MD03G1115200	MD01G1198900	MD01G1198900		MD01G1198900	MD05G1346600	MD03G1120500	MD01G1198900		MD11G1123400	6.335	8.0025	11.565	4.785	3.88	6.0975		MD11G1120000	7.49361	1.285e-67	53.0002	1.37e-267	9.46683	1.985e-85	3.00401	1.559e-18	3.61064	3.253e-26	3.26191	3.304e-23
					MD11G1136200	MD03G1115500	MD01G1199000	MD01G1199000		MD01G1199000	MD05G1348000	MD03G1120600	MD01G1199000		MD11G1136200	31	18.95	9.025	24.3025	20.8	19.825		MD11G1123400	2.3238	1.306e-08	3.16679	7.248e-17	4.75029	3.366e-31	1.65725	0.003684	1.39138	0.0498878	2.10059	2.32e-07
					MD11G1157000	MD03G1117400	MD01G1199700	MD01G1199700		MD01G1199700	MD05G1349600	MD03G1121000	MD01G1199700		MD11G1157000	1.055	0.5925	0.2975	1.42	0.62	1.34		MD11G1136200	2.04918	1.479e-08	1.34758	0.0280599	-1.51892	0.0006861	1.49636	0.007435	1.3257	0.0479292	1.21517	0.172031
					MD11G1159200	MD03G1119500	MD01G1200200	MD01G1200200		MD01G1200200	MD05G1350000	MD03G1126100	MD01G1200200		MD11G1159200	0.5125	2.4825	7.3525	1.01	0.7625	3.995		MD11G1157000	-2.29012	0.003776	-3.77355	1.657e-07	-7.21541	3.755e-14	-1.81398	0.0592205	-4.01315	7.534e-08	-1.91478	0.0103123
					MD11G1167900	MD03G1119600	MD01G1200600	MD01G1200600		MD01G1200600	MD05G1351600	MD03G1126400	MD01G1200600		MD11G1167900	7.37	9.2375	2.82	0.995	1.85	0.9		MD11G1159200	-2.67323	2.539e-07	1.96434	0.0002009	6.02087	9.312e-28	-1.42877	0.161776	-1.8332	0.002042	2.75688	4.344e-09
					MD11G1169600	MD03G1119700	MD01G1200700	MD01G1200700		MD01G1200700	MD05G1352700	MD03G1126500	MD01G1200700		MD11G1169600	1.65	2.03	7.125	0.28	0.3325	6.505		MD11G1167900	4.87981	6.518e-17	6.61443	7.345e-25	2.10221	0.0001142	-1.60078	0.103788	1.19547	0.505371	-1.77573	0.0107168
					MD11G1170900	MD03G1120300	MD01G1201400	MD01G1201400		MD01G1201400	MD05G1356600	MD03G1126600	MD01G1201400		MD11G1170900	0.0475	0.1125	1.33	0.11	0.1675	0.225		MD11G1169600	9.92341	7.913e-11	13.3568	1.364e-14	48.2169	1.753e-33	1.62822	0.456568	1.9449	0.149125	37.043	1.397e-28
					MD11G1171100	MD03G1120600	MD01G1201700	MD01G1201700		MD01G1201700	MD05G1357900	MD03G1126900	MD01G1201700		MD11G1171100	0.2875	12.5125	34.505	0.0525	0.5975	42.475		MD11G1170900	-7.77684	0.00728	-3.21625	0.0389212	3.64988	0.0005952	-3.72769	0.0508047	-2.47919	0.0972881	-1.84543	0.238496
					MD11G1171500	MD03G1122100	MD01G1201900	MD01G1201900		MD01G1201900	MD05G1358600	MD03G1128800	MD01G1201900		MD11G1171500	0.0625	0.32	50.64	0.1375	0.14	27.745		MD11G1171100	14.2382	0.000169	688.503	4.152e-29	1954.91	2.15e-39	2.66289	0.393117	29.4885	1.594e-07	2018.72	3.993e-39
					MD11G1172400	MD03G1125100	MD01G1202600	MD01G1202600		MD01G1202600	MD05G1360600	MD03G1131700	MD01G1202600		MD11G1172400	1.4775	1	0.56	0.5325	0.6	0.5075		MD11G1171500	-3.74677	0.0193178	1.42137	0.432196	235.612	2.681e-72	-1.81141	0.328274	-1.75844	0.235935	108.204	9.828e-53
					MD11G1173000	MD03G1126500	MD01G1203000	MD01G1203000		MD01G1203000	MD05G1362600	MD03G1132100	MD01G1203000		MD11G1173000	0.5525	2.57	0.475	0.485	0.4525	0.1875		MD11G1172400	3.65472	3.033e-06	2.67954	0.0004297	1.54313	0.15126	1.24458	0.696595	1.44468	0.300191	1.17485	0.674106
					MD11G1173900	MD03G1126600	MD01G1203100	MD01G1203100		MD01G1203100	MD05G1363200	MD03G1132200	MD01G1203100		MD11G1173900	0.665	0.405	0.115	0.58	0.4325	0.39		MD11G1173000	2.83162	0.000875	14.386	2.214e-26	2.78577	0.0001341	2.37704	0.0110514	2.30878	0.006151	-1.09373	0.833202
					MD11G1174700	MD03G1126700	MD01G1204000	MD01G1204000		MD01G1204000	MD06G1002100	MD03G1133700	MD01G1204000		MD11G1174700	75.055	219.417	228.91	48.6125	50.295	95.8825		MD11G1173900	3.38078	0.001925	2.25849	0.0317705	-1.48747	0.347376	2.81912	0.0143608	2.15972	0.0517487	1.86411	0.109515
					MD11G1182000	MD03G1126900	MD01G1204300	MD01G1204300		MD01G1204300	MD06G1003200	MD03G1134500	MD01G1204300		MD11G1182000	0.5225	0.8075	1.225	0.2425	0.4375	0.625		MD11G1174700	2.45929	4.15e-16	7.77529	2.702e-85	8.38926	6.474e-92	1.50181	0.002279	1.60723	7.683e-05	2.95332	5.905e-24
					MD11G1189000	MD03G1129300	MD01G1204800	MD01G1204800		MD01G1204800	MD06G1004700	MD03G1134800	MD01G1204800		MD11G1189000	60.1875	5.5025	147.5	7.98	49.03	59.4725		MD11G1182000	3.62073	0.005053	5.99453	2.071e-06	9.49178	1.286e-10	1.62135	0.493131	2.90462	0.0142922	4.06431	0.0003133
					MD11G1195700	MD03G1131600	MD01G1205200	MD01G1205200		MD01G1205200	MD06G1006600	MD03G1136000	MD01G1205200		MD11G1195700	0.55	2.995	1.235	0.32	0.5025	0.5025		MD11G1189000	8.04149	0.0156895	-1.23296	0.836604	23.1033	2.717e-06	1.05173	0.984239	6.64303	0.0151061	7.81597	0.004835
					MD11G1196000	MD03G1133900	MD01G1205400	MD01G1205400		MD01G1205400	MD06G1009300	MD03G1136300	MD01G1205400		MD11G1196000	0.9375	7.49	9.205	0.3925	0.8425	2.5175		MD11G1195700	2.09529	0.0007624	12.3497	5.834e-48	5.27841	3.356e-21	1.15371	0.717764	1.85648	0.003658	1.80715	0.003587
					MD11G1200900	MD03G1134500	MD01G1205900	MD01G1205900		MD01G1205900	MD06G1010100	MD03G1136800	MD01G1205900		MD11G1200900	1.0975	1.2475	0.5125	0.7525	0.9075	0.6025		MD11G1196000	3.17111	1.304e-10	27.3049	5.711e-95	34.8429	6.983e-110	1.25731	0.4652	2.771	2.565e-08	8.00652	6.295e-37
					MD11G1208700	MD03G1134700	MD01G1206000	MD01G1206000		MD01G1206000	MD06G1010300	MD03G1137000	MD01G1206000		MD11G1208700	0.0101925	0.0085825	0.03	0.0175	0.011165	0.01458		MD11G1200900	2.05194	0.002936	2.50231	9.917e-06	1.06275	0.83007	1.30676	0.439824	1.6303	0.0393456	1.04789	0.884766
					MD11G1210700	MD03G1134800	MD01G1206100	MD01G1206100		MD01G1206100	MD06G1010900	MD03G1137600	MD01G1206100		MD11G1210700	41.14	95.02	92.4875	25.4125	32.29	59.57		MD11G1208700	-2.86771	0.0310182	-3.45076	0.003386	1.1457	0.7488	-1.90905	0.225001	-2.65011	0.020584	-2.05592	0.0736612
					MD11G1210800	MD03G1135700	MD01G1206300	MD01G1206300		MD01G1206300	MD06G1012200	MD03G1137900	MD01G1206300		MD11G1210800	25.4125	126.858	824.37	5.5975	22.9425	128.285		MD11G1210700	2.33326	1.254e-15	5.80993	7.727e-70	5.8314	1.946e-70	1.3508	0.0316107	1.7769	2.73e-07	3.15713	1.112e-29
					MD11G1214900	MD03G1135900	MD01G1207000	MD01G1207000		MD01G1207000	MD06G1014000	MD03G1138500	MD01G1207000		MD11G1214900	10.61	25.9925	9.56	3.77	9.2875	5.295		MD11G1210800	3.81396	5.777e-05	21.2749	2.219e-26	143.365	4.717e-69	-1.21761	0.749309	3.47936	0.0001208	18.773	3.62e-24
					MD11G1215000	MD03G1136000	MD01G1207100	MD01G1207100		MD01G1207100	MD06G1018500	MD03G1140300	MD01G1207100		MD11G1215000	31.135	60.24	21.65	12.62	17.685	14.4475		MD11G1214900	3.15073	2.17e-22	8.2846	2.561e-78	3.15038	1.756e-23	1.04668	0.87179	2.66902	5.447e-16	1.46752	0.003027
					MD11G1215200	MD03G1136800	MD01G1207200	MD01G1207200		MD01G1207200	MD06G1020500	MD03G1140400	MD01G1207200		MD11G1215200	7.3	5.0625	2.805	3.7175	3.185	1.7025		MD11G1215000	2.61331	5.365e-17	5.42204	4.812e-54	2.0123	4.248e-10	-1.01166	0.975418	1.43171	0.005913	1.13144	0.391898
					MD11G1218000	MD03G1137000	MD01G1207700	MD01G1207700		MD01G1207700	MD06G1021600	MD03G1140700	MD01G1207700		MD11G1218000	3.6175	25.9	11.07	0.3925	1.865	3.815		MD11G1215200	2.39995	1.461e-10	1.79773	2.321e-05	1.02949	0.887763	1.15289	0.557529	1.01917	0.942348	-1.90152	6.931e-06
					MD11G1218200	MD03G1137600	MD01G1207800	MD01G1207800		MD01G1207800	MD06G1026100	MD03G1141400	MD01G1207800		MD11G1218200	1.2375	13.695	4.12	0.2975	0.775	1.5025		MD11G1218000	40.0178	1.932e-37	311.171	3.949e-93	138.042	8.899e-69	4.15771	0.0001102	20.0726	1.02e-23	39.9189	7.107e-38
					MD11G1220600	MD03G1138500	MD01G1208300	MD01G1208300		MD01G1208300	MD06G1028600	MD03G1142500	MD01G1208300		MD11G1220600	3.825	2.5475	20.1525	2.125	3.74	5.775		MD11G1218200	12.0345	8.389e-14	143.456	1.587e-59	44.5005	6.504e-35	2.74458	0.0347081	7.33434	1.234e-08	13.7015	4.53e-16
					MD11G1221500	MD03G1140300	MD01G1208400	MD01G1208400		MD01G1208400	MD06G1031700	MD03G1142800	MD01G1208400		MD11G1221500	110.482	592.342	323.873	28.07	47.4425	66.94		MD11G1220600	2.51742	0.0316141	1.8079	0.124553	14.5415	1.477e-17	1.29317	0.691633	2.34973	0.0241785	3.50417	0.0002364
					MD11G1229600	MD03G1140700	MD01G1208500	MD01G1208500		MD01G1208500	MD06G1032300	MD03G1144700	MD01G1208500		MD11G1229600	18.715	171.108	141.553	7.165	16.22	82.54		MD11G1221500	13.3115	1.342e-90	77.1412	3.751e-257	43.8796	5.256e-195	3.19919	5.396e-17	5.60403	1.382e-38	7.60579	9.778e-56
					MD11G1230700	MD03G1141400	MD01G1208700	MD01G1208700		MD01G1208700	MD06G1035600	MD03G1146300	MD01G1208700		MD11G1230700	2.23	2.17	8.2125	0.79	1.065	2.495		MD11G1229600	4.68673	1.286e-33	46.5581	5.731e-211	39.7899	1.939e-194	1.69798	0.000709	3.97511	3.994e-26	19.501	9.671e-126
					MD11G1231900	MD03G1142800	MD01G1209000	MD01G1209000		MD01G1209000	MD06G1038800	MD03G1147700	MD01G1209000		MD11G1231900	1.205	5.3675	52.2075	0.3875	1.1125	15.46		MD11G1230700	5.79903	2.68e-18	6.00021	1.304e-19	23.3762	1.148e-61	1.89019	0.0175348	2.64996	1.049e-05	5.98744	1.327e-19
					MD11G1233100	MD03G1144700	MD01G1209100	MD01G1209100		MD01G1209100	MD06G1043300	MD03G1148100	MD01G1209100		MD11G1233100	129.188	98.3075	24.115	30.0325	10.6075	22.5375		MD11G1231900	4.29028	0.006397	21.3191	8.78e-13	216.697	6.311e-39	1.34762	0.742538	4.02524	0.004433	53.9779	2.682e-21
					MD11G1234200	MD03G1145000	MD01G1209200	MD01G1209200		MD01G1209200	MD06G1043800	MD03G1148500	MD01G1209200		MD11G1234200	5.47	3.72	3.125	2.2975	1.1175	5.6775		MD11G1233100	16.2055	1.466e-118	13.3667	3.56e-103	3.38563	4.459e-23	3.54253	1.525e-22	1.29373	0.105449	2.64934	1.607e-14
					MD11G1235300	MD03G1148100	MD01G1209300	MD01G1209300		MD01G1209300	MD06G1047600	MD03G1148700	MD01G1209300		MD11G1235300	3.12	6.9225	0.6475	3.31	2.525	2.6025		MD11G1234200	4.12214	4.929e-13	3.05382	2.034e-08	2.63636	6.22e-07	1.63763	0.0784761	-1.20971	0.522694	4.02943	2.754e-13
					MD11G1236700	MD03G1148500	MD01G1209500	MD01G1209500		MD01G1209500	MD06G1051800	MD03G1150200	MD01G1209500		MD11G1236700	0.3025	0.2575	0.0925	0.9675	0.49	0.8275		MD11G1235300	2.48021	0.008624	5.95776	1.936e-11	-1.7108	0.154109	2.47975	0.009212	1.92383	0.0495582	1.92402	0.0377955
					MD11G1236800	MD03G1148700	MD01G1210200	MD01G1210200		MD01G1210200	MD06G1054400	MD03G1150600	MD01G1210200		MD11G1236800	0.6775	0.4525	0.1575	1.8075	0.735	0.775		MD11G1236700	-3.69835	0.0006231	-3.9767	7.897e-05	-10.4664	5.33e-11	-1.21113	0.771189	-2.31547	0.0240962	-1.41904	0.37291
					MD11G1239900	MD03G1150200	MD01G1210600	MD01G1210600		MD01G1210600	MD06G1054600	MD03G1152000	MD01G1210600		MD11G1239900	0.435	0.66	0.33	0.335	0.31	0.0725		MD11G1236800	-2.6214	0.0203245	-3.59915	0.0004233	-9.68713	2.351e-08	-1.05539	0.946368	-2.4539	0.0139082	-2.44978	0.009592
					MD11G1242400	MD03G1150600	MD01G1211000	MD01G1211000		MD01G1211000	MD06G1065200	MD03G1152100	MD01G1211000		MD11G1242400	1.0575	0.5775	0.4975	1.1375	1.1975	0.4675		MD11G1239900	3.94119	0.001749	6.38036	6.885e-07	3.26694	0.001739	2.80401	0.0386541	2.72311	0.0208813	-1.64266	0.367397
					MD11G1246300	MD03G1152000	MD01G1211100	MD01G1211100		MD01G1211100	MD06G1069100	MD03G1154400	MD01G1211100		MD11G1246300	1.47	1.7525	1.4325	0.8175	1.025	1.0875		MD11G1242400	-2.78541	0.0007737	-4.76047	1.401e-08	-5.29088	3.81e-10	-2.77745	0.001019	-2.53983	0.001258	-6.73401	3.267e-12
					MD11G1247400	MD03G1152100	MD01G1211300	MD01G1211300		MD01G1211300	MD06G1069200	MD03G1155500	MD01G1211300		MD11G1247400	5.45	2.605	353.87	1.4225	3.9275	118.392		MD11G1246300	3.24719	4.224e-07	4.15345	4.775e-11	3.47328	4.582e-09	1.67962	0.0948829	2.16861	0.001559	2.2274	0.0005204
					MD11G1247600	MD03G1153100	MD01G1211400	MD01G1211400		MD01G1211400	MD06G1069300	MD03G1156900	MD01G1211400		MD11G1247600	1.4725	1.925	3.41	1.0025	1.0275	1.4825		MD11G1247400	4.03689	0.022497	2.17841	0.171771	304.394	8.009e-37	1.03797	0.98316	2.94375	0.0545384	85.8578	3.642e-22
					MD11G1252200	MD03G1154600	MD01G1211600	MD01G1211600		MD01G1211600	MD06G1069400	MD03G1159800	MD01G1211600		MD11G1252200	3.48	3.1275	0.715	1.575	1.195	1.4325		MD11G1247600	2.09186	2.63e-05	2.96914	3.216e-12	5.42698	4.349e-30	1.34489	0.222277	1.42365	0.0640372	1.98701	2.671e-05
					MD11G1252800	MD03G1155500	MD01G1212300	MD01G1212300		MD01G1212300	MD06G1069500	MD03G1160300	MD01G1212300		MD11G1252800	4.63	7.4325	3.8375	1.15	0.725	0.575		MD11G1252200	2.96178	2.342e-10	2.87396	2.265e-10	-1.45951	0.0405423	1.26681	0.400062	-1.00339	0.995088	1.14945	0.527472
					MD11G1254600	MD03G1156200	MD01G1212500	MD01G1212500		MD01G1212500	MD06G1070600	MD03G1160600	MD01G1212500		MD11G1254600	1.05	0.4775	0.61	0.2975	0.1775	0.3475		MD11G1252800	4.90391	2.387e-13	8.51876	1.382e-25	4.5423	3.909e-13	1.16096	0.761125	-1.35975	0.344636	-1.71395	0.0671422
					MD11G1256100	MD03G1159600	MD01G1212600	MD01G1212600		MD01G1212600	MD06G1071700	MD03G1166500	MD01G1212600		MD11G1256100	0.2575	0.7375	0.405	0.075	0.095	0.14		MD11G1254600	8.35585	7.717e-15	4.11535	8.345e-07	5.43527	2.879e-10	2.26383	0.0319835	1.39822	0.404183	2.63353	0.001365
					MD11G1262600	MD03G1159800	MD01G1212800	MD01G1212800		MD01G1212800	MD06G1072800	MD03G1167500	MD01G1212800		MD11G1262600	0.1025	0.12	22.115	0.125	0.67	7.1325		MD11G1256100	11.554	0.00159	35.8836	3.663e-08	20.4054	2.269e-06	3.23109	0.286702	4.45622	0.0664678	6.02024	0.0144986
					MD11G1262700	MD03G1160600	MD01G1212900	MD01G1212900		MD01G1212900	MD06G1074900	MD03G1169300	MD01G1212900		MD11G1262700	0.0875	0.175	36.895	0.2875	0.85	7.1625		MD11G1262600	-7.70282	0.0004839	-6.08793	0.00067	30.9496	9.028e-17	-6.69404	0.001351	-1.22617	0.756915	8.3912	1.117e-06
					MD11G1263200	MD03G1162300	MD01G1213100	MD01G1213100		MD01G1213100	MD06G1077500	MD03G1171500	MD01G1213100		MD11G1263200	3.88	4.3475	3.3875	4.3175	4.6625	4.245		MD11G1262700	-5.9547	0.0169964	-2.69816	0.124913	78.8855	5.363e-19	-1.92303	0.476524	1.58145	0.516085	12.8779	8.689e-07
					MD11G1268400	MD03G1162600	MD01G1213300	MD01G1213300		MD01G1213300	MD06G1077700	MD03G1171800	MD01G1213300		MD11G1268400	0.6075	0.4225	0.41	1.0425	0.4725	1.03		MD11G1263200	2.23603	5.045e-09	2.69501	2.22e-14	2.15424	2.556e-09	2.31872	2.033e-09	2.58543	1.592e-12	2.26762	4.988e-10
					MD11G1275800	MD03G1163200	MD01G1213400	MD01G1213400		MD01G1213400	MD06G1078900	MD03G1172700	MD01G1213400		MD11G1275800	0.5375	5.465	2.2575	0.3475	0.7075	0.5975		MD11G1268400	-2.19905	0.0004165	-2.92329	7.824e-08	-2.906	2.76e-08	-1.35547	0.314653	-2.91178	2.188e-07	-1.37241	0.158687
					MD11G1282500	MD03G1164600	MD01G1213600	MD01G1213600		MD01G1213600	MD06G1079500	MD03G1175800	MD01G1213600		MD11G1282500	7.4	7.295	6.5275	4.035	4.2275	4.405		MD11G1275800	2.55719	0.0002687	28.4127	1.147e-57	12.1089	2.212e-32	1.56923	0.183314	3.30852	4.165e-07	2.70314	1.73e-05
					MD11G1287900	MD03G1169300	MD01G1213700	MD01G1213700		MD01G1213700	MD06G1079700	MD03G1178400	MD01G1213700		MD11G1287900	29.39	5.335	234.345	3.0675	6.965	32.3125		MD11G1282500	2.23772	3.293e-17	2.38105	1.396e-20	2.20523	1.088e-17	1.15088	0.3793	1.24286	0.058596	1.24852	0.0402003
					MD11G1290400	MD03G1171800	MD01G1214100	MD01G1214100		MD01G1214100	MD06G1079900	MD03G1184400	MD01G1214100		MD11G1290400	17.5825	40.52	45.865	7.825	9.1575	20.435		MD11G1287900	19.3346	3.594e-05	3.96701	0.0619885	180.448	6.422e-17	1.99675	0.551407	4.65434	0.0420744	20.8957	4.115e-06
					MD11G1317200	MD03G1172200	MD01G1214200	MD01G1214200		MD01G1214200	MD06G1080800	MD03G1185700	MD01G1214200		MD11G1317200	2.3275	6.7525	1.3075	0.78	0.435	0.955		MD11G1290400	2.7541	2.443e-22	6.85617	1.85e-83	8.02355	4.4e-98	1.15187	0.437422	1.3928	0.006325	3.0027	5.462e-27
					MD11G1318000	MD03G1173300	MD01G1214300	MD01G1214300		MD01G1214300	MD06G1082800	MD03G1186000	MD01G1214300		MD11G1318000	0.4	0.3025	0.1725	0.5975	0.335	0.705		MD11G1317200	21.3164	3.329e-11	66.9142	2.49e-22	13.5841	3.9e-09	6.87407	0.0003605	3.93326	0.0118262	8.32253	6.811e-06
					MD12G1003700	MD03G1175800	MD01G1214500	MD01G1214500		MD01G1214500	MD06G1083400	MD03G1186100	MD01G1214500		MD12G1003700	0.8575	13.8375	16.515	0.4925	1.955	5.1		MD11G1318000	-2.11969	0.0002871	-2.61348	3.759e-07	-4.38528	2.98e-15	-1.51579	0.0929203	-2.58791	9.232e-07	-1.28445	0.235976
					MD12G1006400	MD03G1176300	MD01G1214600	MD01G1214600		MD01G1214600	MD06G1083500	MD03G1186500	MD01G1214600		MD12G1006400	0.8925	13.8425	7.5575	0.28	1.03	1.1275		MD12G1003700	2.88881	0.004452	50.6856	1.367e-46	63.0441	2.747e-52	1.61205	0.361169	6.50279	8.495e-10	16.3899	2.207e-23
					MD12G1010100	MD03G1176600	MD01G1214800	MD01G1214800		MD01G1214800	MD06G1085000	MD03G1187400	MD01G1214800		MD12G1010100	31.2325	25.995	9.6975	8.105	6.07	5.53		MD12G1006400	12.9126	8.163e-08	218.304	1.744e-37	123.114	2.243e-30	3.96983	0.0266963	14.5821	1.017e-08	15.5095	9.538e-10
					MD12G1011500	MD03G1176900	MD01G1214900	MD01G1214900		MD01G1214900	MD06G1085500	MD03G1190100	MD01G1214900		MD12G1011500	1.0025	0.3175	0.2625	1.2575	1.1475	1.575		MD12G1010100	7.13405	5.343e-92	6.43079	5.58e-83	2.48259	2.886e-20	1.74572	8.815e-07	1.3511	0.0108164	1.18796	0.157227
					MD12G1012000	MD03G1178000	MD01G1215000	MD01G1215000		MD01G1215000	MD06G1088400	MD03G1191400	MD01G1215000		MD12G1012000	0.365	0.305	0.5325	0.3325	0.4075	0.46		MD12G1011500	-3.29178	9.128e-05	-9.3281	1.312e-14	-10.9831	6.726e-17	-2.76147	0.001601	-2.91865	0.0002739	-2.20091	0.005944
					MD12G1017300	MD03G1181100	MD01G1215200	MD01G1215200		MD01G1215200	MD06G1088600	MD03G1192000	MD01G1215200		MD12G1017300	2.6575	6.9875	10.6	2.6625	2.3975	5.4125		MD12G1012000	4.20288	0.006373	3.80149	0.00467	6.84507	3.162e-06	3.64952	0.019955	4.63803	0.001095	4.94103	0.0003056
					MD12G1024700	MD03G1181400	MD01G1215300	MD01G1215300		MD01G1215300	MD06G1090600	MD03G1193100	MD01G1215300		MD12G1024700	48.83	26.0875	38.7675	7.68	5.83	25.6625		MD12G1017300	2.1096	0.0006362	6.0158	2.409e-23	9.49879	3.839e-37	2.01557	0.002024	1.87409	0.002979	4.07996	1.925e-14
					MD12G1030200	MD03G1182300	MD01G1216100	MD01G1216100		MD01G1216100	MD06G1091200	MD03G1195000	MD01G1216100		MD12G1030200	0.65	2.9375	2.7475	0.09	0.31	0.7275		MD12G1024700	14.7546	8.196e-112	8.53511	1.365e-70	13.0594	1.745e-102	2.18304	3.37e-08	1.70239	0.0002382	7.28096	2.782e-60
					MD12G1030500	MD03G1184400	MD01G1216500	MD01G1216500		MD01G1216500	MD06G1091500	MD03G1195700	MD01G1216500		MD12G1030500	0.105	3.165	1.025	0.01	0.2275	0.165		MD12G1030200	8.0876	0.0001215	40.8168	1.823e-15	39.8181	8.55e-16	1.14701	0.917929	3.89546	0.015585	8.8407	9.998e-06
					MD12G1034200	MD03G1184500	MD01G1216700	MD01G1216700		MD01G1216700	MD06G1091600	MD03G1196100	MD01G1216700		MD12G1034200	1.17	0.715	0.805	0.565	0.59	1.01		MD12G1030500	9.11408	0.004795	288.103	3.71e-21	97.6442	1.791e-14	-1.01695	0.994608	18.9811	1.306e-05	13.354	8.037e-05
					MD12G1034500	MD03G1185700	MD01G1216900	MD01G1216900		MD01G1216900	MD06G1092100	MD03G1197600	MD01G1216900		MD12G1034500	6.625	3.56	2.505	5.915	6.925	5.4575		MD12G1034200	5.32587	7.552e-05	3.46835	0.002795	4.11156	0.0002022	2.43286	0.105551	2.62988	0.0324385	4.29974	0.0002239
					MD12G1036700	MD03G1186000	MD01G1217000	MD01G1217000		MD01G1217000	MD06G1093400	MD03G1198600	MD01G1217000		MD12G1036700	12.75	39.9575	30.29	8.855	10.9	22.76		MD12G1034500	4.29307	2.204e-08	2.488	0.0006705	1.81596	0.023781	3.63145	2.858e-06	4.37901	1.079e-08	3.32377	2.282e-06
					MD12G1038600	MD03G1186100	MD01G1217100	MD01G1217100		MD01G1217100	MD06G1094200	MD03G1199100	MD01G1217100		MD12G1038600	116.263	187.385	180.647	13.4875	14.7875	32.605		MD12G1036700	3.36729	1.452e-09	11.5336	6.566e-41	8.99064	2.169e-33	2.22146	0.0004834	2.83148	3.711e-07	5.68746	1.317e-20
					MD12G1040100	MD03G1187400	MD01G1217200	MD01G1217200		MD01G1217200	MD06G1094500	MD03G1199400	MD01G1217200		MD12G1040100	0.085	0.5925	0.3075	0.0475	0.0675	0.0525		MD12G1038600	27.2718	3.037e-97	48.1891	1.405e-134	47.9799	1.663e-134	3.0197	6.995e-10	3.42386	8.352e-13	7.27585	5.407e-35
					MD12G1040900	MD03G1189500	MD01G1217800	MD01G1217800		MD01G1217800	MD06G1094700	MD03G1199600	MD01G1217800		MD12G1040900	0.375	14.9075	87.5275	0.115	0.9725	31.115		MD12G1040100	3.03226	0.008393	22.2662	4.468e-24	12.0275	7.287e-16	1.51406	0.517061	2.29928	0.0392455	1.75533	0.180006
					MD12G1041700	MD03G1189700	MD01G1217900	MD01G1217900		MD01G1217900	MD06G1095200	MD03G1200100	MD01G1217900		MD12G1041700	15.855	36.5725	29.305	6.195	6.555	15.545		MD12G1040900	103.273	0.0176276	4443.63	5.359e-08	26890.8	5.359e-12	30.9471	0.117153	259.296	0.00102	8023.2	4.363e-09
					MD12G1041800	MD03G1191400	MD01G1218800	MD01G1218800		MD01G1218800	MD06G1095300	MD03G1201100	MD01G1218800		MD12G1041800	0.3575	1.02	10.0775	0.05	0.2275	4.25		MD12G1041700	5.12461	1.258e-50	12.7718	7.269e-126	10.5925	3.913e-108	1.88668	6.34e-07	2.05863	1.865e-09	4.71993	5.222e-46
					MD12G1044400	MD03G1191600	MD01G1218900	MD01G1218900		MD01G1218900	MD06G1102600	MD03G1203500	MD01G1218900		MD12G1044400	0.3075	4.4675	14.3	0.1625	0.65	5.455		MD12G1041800	3.30195	0.0395264	10.5187	4.747e-08	107.383	3.128e-31	-2.09382	0.391278	2.12707	0.168833	38.0126	1.084e-18
					MD12G1045100	MD03G1195600	MD01G1219300	MD01G1219300		MD01G1219300	MD06G1103000	MD03G1204600	MD01G1219300		MD12G1045100	13.2875	14.65	11.2775	5.0425	7.1725	7.3075		MD12G1044400	2.21662	0.015944	35.0291	8.519e-53	116.598	4.033e-95	1.11598	0.861793	4.62642	4.195e-09	37.3899	1.525e-54
					MD12G1053900	MD03G1195700	MD01G1219500	MD01G1219500		MD01G1219500	MD06G1103800	MD03G1204800	MD01G1219500		MD12G1053900	0.1225	0.5025	73.89	0.2625	0.38	12.96		MD12G1045100	2.1251	0.0004912	2.49461	1.954e-06	1.97645	0.0002848	-1.34312	0.34224	1.09594	0.74518	1.08105	0.772695
					MD12G1058000	MD03G1197600	MD01G1219800	MD01G1219800		MD01G1219800	MD06G1104100	MD03G1204900	MD01G1219800		MD12G1058000	1.21	1.045	0.1375	0.48	0.32	0.2325		MD12G1053900	-3.60876	0.0202905	1.17645	0.691385	177.25	7.844e-126	-1.87134	0.232962	-1.26892	0.579388	26.196	5.552e-49
					MD12G1067900	MD03G1198100	MD01G1220200	MD01G1220200		MD01G1220200	MD06G1106000	MD03G1205600	MD01G1220200		MD12G1067900	5.6275	4.925	9.76	2.2125	3.6625	5.055		MD12G1058000	4.1041	0.0006182	3.86763	0.0003765	-1.81961	0.251995	1.56709	0.502421	1.12556	0.852658	-1.33078	0.618009
					MD12G1075900	MD03G1198600	MD01G1220500	MD01G1220500		MD01G1220500	MD06G1108600	MD03G1205900	MD01G1220500		MD12G1075900	0.5075	2.2725	0.6275	0.255	0.325	0.3325		MD12G1067900	2.07547	0.0120939	1.95069	0.009707	3.95724	2.288e-10	-1.31674	0.561827	1.30642	0.401807	1.72008	0.0372753
					MD12G1082100	MD03G1198700	MD01G1220700	MD01G1220700		MD01G1220700	MD06G1110200	MD03G1206700	MD01G1220700		MD12G1082100	1.0725	0.5325	0.125	0.2625	0.1575	0.1925		MD12G1075900	3.89578	0.0001654	18.915	1.177e-22	5.31581	6.394e-08	1.81325	0.234984	2.39831	0.0191588	2.37854	0.0143825
					MD12G1087300	MD03G1200100	MD01G1221100	MD01G1221100		MD01G1221100	MD06G1110700	MD03G1207000	MD01G1221100		MD12G1087300	173.43	163.358	146.773	58.975	35.45	126.697		MD12G1082100	3.13372	0.001785	1.68129	0.182236	-2.37807	0.0374207	-1.3569	0.650726	-2.3309	0.0632163	-1.88157	0.142625
					MD12G1089500	MD03G1200300	MD01G1221500	MD01G1221500		MD01G1221500	MD06G1112700	MD03G1208300	MD01G1221500		MD12G1089500	8.4175	38.1775	46.7775	1.4625	9.6125	9.87		MD12G1087300	8.08891	4.654e-86	8.19827	8.379e-88	7.61982	4.633e-82	2.57794	1.976e-16	1.60334	0.0001231	5.52916	1.033e-57
					MD12G1095300	MD03G1203500	MD01G1221800	MD01G1221800		MD01G1221800	MD06G1113700	MD03G1210700	MD01G1221800		MD12G1095300	6.865	7.2875	8.8575	5.81	5.0875	4.7875		MD12G1089500	5.73245	0.0002329	29.0912	1.357e-16	37.1301	1.645e-19	-1.02235	0.991723	6.61673	2.577e-05	6.58812	1.036e-05
					MD12G1099400	MD03G1204900	MD01G1222100	MD01G1222100		MD01G1222100	MD06G1114200	MD03G1210900	MD01G1222100		MD12G1099400	6.155	6.595	2.32	2.0375	1.835	2.56		MD12G1095300	2.69122	4.89e-12	3.06883	4.172e-16	3.82496	1.536e-23	2.11359	1.551e-06	1.91635	1.923e-05	1.73532	0.0001913
					MD12G1113400	MD03G1205100	MD01G1222400	MD01G1222400		MD01G1222400	MD06G1115600	MD03G1211100	MD01G1222400		MD12G1113400	3.815	26.12	15.81	0.2975	1.6425	2.5525		MD12G1099400	5.28347	2.429e-36	6.15155	5.138e-44	2.23419	3.625e-09	1.6578	0.003222	1.53931	0.006977	2.07608	2.353e-07
					MD12G1116900	MD03G1205900	MD01G1222600	MD01G1222600		MD01G1222600	MD06G1118700	MD03G1212000	MD01G1222600		MD12G1116900	0.49	0.685	0.555	0.8725	0.85	0.805		MD12G1113400	53.5421	2.757e-10	400.714	2.029e-24	251.744	2.58e-21	4.081	0.142294	22.7451	1.929e-06	34.2465	9.86e-09
					MD12G1125300	MD03G1206700	MD01G1222700	MD01G1222700		MD01G1222700	MD06G1119300	MD03G1213300	MD01G1222700		MD12G1125300	2.065	1.1175	0.835	2.5375	1.265	2.01		MD12G1116900	-3.45651	0.0140039	-2.35624	0.050153	-2.7883	0.0103521	-2.12042	0.168641	-2.03099	0.114355	-2.30568	0.0463475
					MD12G1128100	MD03G1208300	MD01G1222800	MD01G1222800		MD01G1222800	MD06G1120000	MD03G1214200	MD01G1222800		MD12G1128100	0.0975	0.0725	0.1	0.08	0.0475	0.1175		MD12G1125300	-2.02863	0.0308677	-3.48215	1.233e-06	-4.51052	8.245e-10	-1.76363	0.105303	-3.43071	4.323e-06	-2.22872	0.002638
					MD12G1130800	MD03G1210700	MD01G1223100	MD01G1223100		MD01G1223100	MD06G1122100	MD03G1214900	MD01G1223100		MD12G1130800	0.0825	0.2875	0.1075	0.0289675	0.1025	0.075		MD12G1128100	-2.61897	0.0330209	-3.20636	0.00247	-2.23223	0.022321	-3.32709	0.005772	-5.1314	4.917e-05	-2.28596	0.0257962
					MD12G1133300	MD03G1210900	MD01G1223200	MD01G1223200		MD01G1223200	MD06G1122200	MD03G1216400	MD01G1223200		MD12G1133300	0.8975	18.56	13.52	0.1075	0.76	1.39		MD12G1130800	3.34023	0.0422217	12.5092	2.791e-09	4.86263	0.0002863	1.08196	0.953172	4.05813	0.004441	2.82247	0.0372769
					MD12G1144900	MD03G1211900	MD01G1223900	MD01G1223900		MD01G1223900	MD06G1123400	MD03G1216500	MD01G1223900		MD12G1144900	38.1525	11.0775	7.8625	8.8275	6.7375	5.515		MD12G1133300	24.9911	2.479e-11	564.701	4.007e-46	430.455	1.271e-42	2.92864	0.148544	21.1063	4.186e-10	37.2225	4.337e-15
					MD12G1145900	MD03G1212000	MD01G1224100	MD01G1224100		MD01G1224100	MD06G1124700	MD03G1216600	MD01G1224100		MD12G1145900	0.4325	0.245	0.08	0.4	0.3625	0.06		MD12G1144900	7.34967	5.079e-87	2.30254	6.755e-15	1.68509	1.385e-06	1.59349	0.0002509	1.2486	0.0966378	-1.00804	0.976402
					MD12G1150700	MD03G1213400	MD01G1225000	MD01G1225000		MD01G1225000	MD06G1125600	MD03G1217700	MD01G1225000		MD12G1150700	0.6075	0.085	5.9025	0.085	0.0565825	1.2325		MD12G1145900	-2.69239	0.001064	-4.39728	2.413e-07	-12.7979	1.089e-13	-3.13253	0.0001632	-3.2969	2.491e-05	-19.8268	6.795e-15
					MD12G1155400	MD03G1214200	MD01G1225600	MD01G1225600		MD01G1225600	MD06G1126500	MD03G1218800	MD01G1225600		MD12G1155400	11.5	14.0275	6.25	7.135	6.325	6.0225		MD12G1150700	7.96008	0.0006678	1.22403	0.79891	90.7311	3.495e-19	1.15243	0.916366	-1.33784	0.716888	15.9168	1.89e-07
					MD12G1155800	MD03G1214700	MD01G1225700	MD01G1225700		MD01G1225700	MD06G1127600	MD03G1219300	MD01G1225700		MD12G1155800	0.87	0.5625	0.6625	0.6275	0.7175	0.6975		MD12G1155400	2.1082	3.334e-12	2.77806	9.649e-24	1.27236	0.0288251	1.2264	0.193475	1.12374	0.408088	1.02967	0.85347
					MD12G1157300	MD03G1215000	MD01G1225800	MD01G1225800		MD01G1225800	MD06G1127800	MD03G1221200	MD01G1225800		MD12G1157300	9.255	48.4475	236.235	1.7225	9.9425	51.23		MD12G1155800	3.67444	0.0401514	2.61289	0.0932213	3.1199	0.0229126	2.51514	0.204796	2.89521	0.0625977	2.72566	0.066822
					MD12G1161200	MD03G1215600	MD01G1225900	MD01G1225900		MD01G1225900	MD06G1128200	MD03G1221700	MD01G1225900		MD12G1161200	1.45	1.7025	4.675	0.2925	0.56	1.125		MD12G1157300	9.82372	1.641e-06	57.9524	3.114e-21	293.375	1.739e-41	1.80502	0.42728	10.7491	3.65e-07	53.484	2.555e-20
					MD12G1161300	MD03G1216400	MD01G1226000	MD01G1226000		MD01G1226000	MD06G1130400	MD03G1222500	MD01G1226000		MD12G1161300	0.725	1.24	12.4575	0.24	0.075	35.585		MD12G1161200	3.74879	0.009464	4.75579	0.0002771	13.4913	9.009e-12	-1.34409	0.772294	1.34853	0.636528	2.74506	0.0276494
					MD12G1165800	MD03G1216600	MD01G1226100	MD01G1226100		MD01G1226100	MD06G1133000	MD03G1222700	MD01G1226100		MD12G1165800	0.002	0.01196	0.00369	0.022225	0.0067	0.018765		MD12G1161300	2.48775	0.0337463	4.60147	3.495e-06	48.3057	7.544e-39	-1.27303	0.741226	-3.78629	0.0056	115.732	2.145e-57
					MD12G1168300	MD03G1217700	MD01G1226700	MD01G1226700		MD01G1226700	MD06G1135400	MD03G1223400	MD01G1226700		MD12G1168300	1.04	11.9375	21.94	0.92	1.7575	3.025		MD12G1165800	-15.0216	0.0366118	-3.58726	0.0846834	-8.32888	0.0104731	-1.97755	0.467929	-7.01525	0.0198333	-2.27985	0.215033
					MD12G1168500	MD03G1218500	MD01G1227100	MD01G1227100		MD01G1227100	MD06G1136200	MD03G1223800	MD01G1227100		MD12G1168500	8.0725	16.7725	33.3525	3.64	6.635	22.465		MD12G1168300	2.17733	0.0003853	26.7044	5.046e-85	50.868	1.324e-122	1.80936	0.0164477	3.55983	2.138e-11	5.91715	4.843e-24
					MD12G1171900	MD03G1218600	MD01G1227700	MD01G1227700		MD01G1227700	MD06G1136300	MD03G1223900	MD01G1227700		MD12G1171900	0.6025	0.7475	0.2975	0.5175	0.57	0.5125		MD12G1168500	2.45644	7.504e-11	5.53521	5.068e-41	11.4106	1.292e-83	1.05021	0.878517	1.97626	2.009e-06	6.45509	1.297e-48
					MD12G1176700	MD03G1219300	MD01G1228000	MD01G1228000		MD01G1228000	MD06G1137500	MD03G1224400	MD01G1228000		MD12G1176700	4.165	11.135	9.745	0.8	1.8475	2.8725		MD12G1171900	2.95711	1.052e-05	3.93492	9.138e-10	1.61358	0.0494718	2.37449	0.001371	2.68366	4.927e-05	2.32503	0.0003641
					MD12G1181000	MD03G1221700	MD01G1228200	MD01G1228200		MD01G1228200	MD06G1138100	MD03G1226000	MD01G1228200		MD12G1181000	43.6375	62.6875	56.865	11.965	11.8975	58.5075		MD12G1176700	5.4059	1.408e-22	15.3531	1.574e-61	13.9646	1.26e-57	-1.03208	0.950172	2.30122	1.501e-05	3.46238	1.312e-12
					MD12G1182900	MD03G1222700	MD01G1228700	MD01G1228700		MD01G1228700	MD06G1138200	MD03G1226300	MD01G1228700		MD12G1182900	2.0225	23.4575	40.0125	0.55	2.3825	8.0625		MD12G1181000	4.62754	3.93e-44	7.20227	3.055e-74	6.75768	8.36e-70	1.19718	0.324157	1.23106	0.140495	5.82522	7.327e-59
					MD12G1183000	MD03G1223200	MD01G1228800	MD01G1228800		MD01G1228800	MD06G1142200	MD03G1227500	MD01G1228800		MD12G1183000	25.6975	158.48	42.3925	3.9625	17.385	16.515		MD12G1182900	5.32422	5.166e-17	67.1739	1.657e-117	118.04	1.286e-151	1.37757	0.372522	6.12097	7.776e-20	19.9993	1.09e-58
					MD12G1184300	MD03G1223400	MD01G1228900	MD01G1228900		MD01G1228900	MD06G1143500	MD03G1228400	MD01G1228900		MD12G1184300	0.3175	0.2375	0.0725	0.4225	0.4625	0.11		MD12G1183000	26.8246	2.971e-79	179.583	5.035e-199	50.0266	2.19e-113	3.93499	1.77e-12	17.8913	3.936e-59	16.3724	2.386e-57
					MD12G1185000	MD03G1226300	MD01G1229100	MD01G1229100		MD01G1229100	MD06G1143700	MD03G1229000	MD01G1229100		MD12G1185000	83.7225	196.165	77.4175	93.8875	45.7025	83.45		MD12G1184300	4.22632	0.002223	3.3855	0.00556	1.07308	0.933839	5.31291	0.0002227	6.05521	1.604e-05	1.36297	0.592533
					MD12G1185100	MD03G1227100	MD01G1229200	MD01G1229200		MD01G1229200	MD06G1147800	MD03G1230300	MD01G1229200		MD12G1185100	2.11	4.715	2.8975	0.6975	0.8175	0.775		MD12G1185000	2.14707	7.469e-11	5.43883	1.449e-54	2.20921	7.339e-13	2.25719	1.014e-11	1.13586	0.399836	1.99892	1.37e-09
					MD12G1185400	MD03G1227500	MD01G1229500	MD01G1229500		MD01G1229500	MD06G1149900	MD03G1230400	MD01G1229500		MD12G1185400	0.765	0.7875	1.1925	0.095	0.0525	0.43		MD12G1185100	12.058	1.114e-05	29.4742	2.12e-11	18.4698	5.056e-09	3.86473	0.0720575	4.69144	0.0119241	4.16964	0.0163123
					MD12G1185600	MD03G1228200	MD01G1229700	MD01G1229700		MD01G1229700	MD06G1150300	MD03G1231800	MD01G1229700		MD12G1185600	3.155	8.53	5.065	2.0275	1.395	2.2325		MD12G1185400	9.62213	2.149e-09	10.7294	6.168e-11	16.5955	5.099e-16	1.13474	0.906519	-1.55884	0.508134	5.07835	2.358e-05
					MD12G1185800	MD03G1228500	MD01G1229900	MD01G1229900		MD01G1229900	MD06G1152100	MD03G1233100	MD01G1229900		MD12G1185800	0.29	0.35	0.3425	0.2775	0.3275	0.385		MD12G1185600	2.41249	3.317e-09	7.01341	2.932e-48	4.30314	2.64e-27	1.44982	0.0606217	1.03162	0.904503	1.59674	0.002459
					MD12G1189600	MD03G1231600	MD01G1230000	MD01G1230000		MD01G1230000	MD06G1156200	MD03G1234100	MD01G1230000		MD12G1189600	0.1425	0.4225	0.2	0.05	0.0375	0.0725		MD12G1185800	3.19189	0.007276	4.18927	8.08e-05	4.2131	2.722e-05	2.83348	0.0226885	3.50481	0.001108	3.92543	0.0001401
					MD12G1189900	MD03G1232900	MD01G1230100	MD01G1230100		MD01G1230100	MD06G1158500	MD03G1234300	MD01G1230100		MD12G1189900	0.6	0.375	0.1725	0.115	0.1275	0.1075		MD12G1189600	5.14876	0.0007827	16.9612	1.4e-12	8.12404	2.099e-07	1.831	0.436273	1.49854	0.528897	2.52563	0.0632006
					MD12G1194400	MD03G1233100	MD01G1230400	MD01G1230400		MD01G1230400	MD06G1159900	MD03G1234900	MD01G1230400		MD12G1194400	3.215	1.4675	1.2325	4.09	4.4775	1.19		MD12G1189900	6.72177	0.0001178	4.61801	0.001362	2.24198	0.105746	1.26181	0.831334	1.47515	0.55579	1.19478	0.799232
					MD12G1195400	MD03G1234100	MD01G1230500	MD01G1230500		MD01G1230500	MD06G1160300	MD03G1235200	MD01G1230500		MD12G1195400	13.5125	39.14	94.395	11.265	9.5225	28.6575		MD12G1194400	-2.01229	0.002122	-4.09969	1.06e-11	-4.68552	3.494e-14	-1.69249	0.0344495	-1.48897	0.0744793	-5.81638	4.061e-17
					MD12G1196300	MD03G1235000	MD01G1231200	MD01G1231200		MD01G1231200	MD06G1161400	MD03G1237900	MD01G1231200		MD12G1196300	0.1525	0.0575	0.05	0.355	0.3675	0.2175		MD12G1195400	2.81278	1.12e-14	8.80568	1.561e-67	21.9075	1.381e-136	2.20699	3.772e-08	1.92366	4.697e-06	5.60191	3.738e-42
					MD12G1197700	MD03G1238900	MD01G1231300	MD01G1231300		MD01G1231300	MD06G1161700	MD03G1238300	MD01G1231300		MD12G1197700	0.02	0.03	0.0075	0.09	0.1	0.1		MD12G1196300	-2.3921	0.0283573	-5.67007	1.712e-06	-6.52159	9.98e-08	-1.05368	0.945204	1.01314	0.988281	-1.72401	0.108327
					MD12G1199300	MD03G1240300	MD01G1231400	MD01G1231400		MD01G1231400	MD06G1163700	MD03G1240600	MD01G1231400		MD12G1199300	9.5725	14.6325	14.115	4.9675	4.78	5.5625		MD12G1197700	-7.42419	0.008629	-4.78496	0.0124948	-15.0887	0.0006029	-1.87951	0.425192	-1.54113	0.489119	-1.68105	0.366326
					MD12G1201100	MD03G1240600	MD01G1231600	MD01G1231600		MD01G1231600	MD06G1163900	MD03G1240900	MD01G1231600		MD12G1201100	1.7225	2.1	26.6325	1.1125	2.03	5.9575		MD12G1199300	3.00943	1.061e-16	4.97936	1.369e-36	4.94593	1.054e-36	1.46726	0.0290348	1.45923	0.013896	1.64216	0.0004118
					MD12G1202000	MD03G1240900	MD01G1231800	MD01G1231800		MD01G1231800	MD06G1164900	MD03G1242000	MD01G1231800		MD12G1202000	4.6575	4.085	3.6225	4.0125	3.6325	3.06		MD12G1201100	2.40227	0.0126697	3.24649	5.015e-05	42.0963	3.851e-46	1.4934	0.386785	2.79587	0.0008437	7.97043	2.527e-14
					MD12G1208000	MD03G1241500	MD01G1232600	MD01G1232600		MD01G1232600	MD06G1165600	MD03G1244900	MD01G1232600		MD12G1208000	0.4875	0.2875	0.06	0.3375	0.4025	0.165		MD12G1202000	2.09776	5.571e-07	1.98307	1.491e-06	1.79971	1.934e-05	1.68155	0.001853	1.57569	0.003568	1.27773	0.131859
					MD12G1208500	MD03G1242000	MD01G1232800	MD01G1232800		MD01G1232800	MD06G1166100	MD03G1245200	MD01G1232800		MD12G1208500	2.5475	16.9575	10.91	1.61	2.9375	4.4		MD12G1208000	2.34833	0.0008219	1.47502	0.148613	-2.95824	7.323e-05	1.51383	0.217051	1.84591	0.0156489	-1.35748	0.290266
					MD12G1210600	MD03G1242400	MD01G1233300	MD01G1233300		MD01G1233300	MD06G1167200	MD03G1245500	MD01G1233300		MD12G1210600	4.6875	3.9825	0.725	4.3	5.4325	2.455		MD12G1208500	2.41396	8.451e-10	17.493	2.784e-110	11.6477	2.88e-81	1.44984	0.0494395	2.73055	1.041e-12	3.94346	5.655e-25
					MD12G1211200	MD03G1242500	MD01G1233500	MD01G1233500		MD01G1233500	MD06G1167900	MD03G1246200	MD01G1233500		MD12G1211200	1.29	1.035	0.7225	1.145	0.99	0.97		MD12G1210600	2.37063	4.396e-07	2.16699	2.662e-06	-2.45422	1.191e-07	2.02698	0.0001228	2.65406	4.112e-09	1.15592	0.483767
					MD12G1211500	MD03G1244900	MD01G1233600	MD01G1233600		MD01G1233600	MD06G1168200	MD03G1249200	MD01G1233600		MD12G1211500	0.4375	0.0025	0.029955	0	0	0		MD12G1211200	2.05228	0.003518	1.74773	0.0152486	1.27761	0.30552	1.70691	0.0545737	1.51052	0.0996251	1.42917	0.1415
					MD12G1213500	MD03G1245200	MD01G1234400	MD01G1234400		MD01G1234400	MD06G1171400	MD03G1249400	MD01G1234400		MD12G1213500	17.62	53.87	34.6525	9.0525	12.1525	10.915		MD12G1211500	311.04	0.004049	3.36039	0.633179	25.3932	0.0674126	-1.04805	0.994608	-1.02036	0.995088	-1.05032	0.987579
					MD12G1215200	MD03G1246200	MD01G1234700	MD01G1234700		MD01G1234700	MD06G1173900	MD03G1250400	MD01G1234700		MD12G1215200	0.5125	0.44	1.055	0.4675	0.3875	0.25		MD12G1213500	3.25166	8.203e-30	10.7404	9.087e-124	7.12658	7.809e-85	1.56703	0.0003432	2.17821	1.131e-12	1.88578	3.793e-09
					MD12G1216300	MD03G1246400	MD01G1235200	MD01G1235200		MD01G1235200	MD06G1175700	MD03G1250600	MD01G1235200		MD12G1216300	183.21	99.6625	48.97	25.9425	14.9725	18.125		MD12G1215200	3.88568	0.0001088	3.73093	5.42e-05	9.06464	9.039e-14	3.38772	0.0009874	2.9181	0.002207	1.81426	0.106356
					MD12G1216800	MD03G1246500	MD01G1235300	MD01G1235300		MD01G1235300	MD06G1176900	MD03G1250700	MD01G1235300		MD12G1216800	2.365	1.9225	1.8725	1.55	1.64	1.585		MD12G1216300	20.3667	4.617e-199	11.9675	4.757e-135	6.07098	3.968e-71	2.70469	9.003e-20	1.61329	5.048e-05	1.88285	6.325e-09
					MD12G1220000	MD03G1246600	MD01G1235800	MD01G1235800		MD01G1235800	MD06G1179100	MD03G1254200	MD01G1235800		MD12G1220000	5.4	27.395	22.5525	2.11	3.2575	6.77		MD12G1216800	2.56135	8.46e-11	2.2252	2.42e-08	2.2313	6.309e-09	1.56634	0.013273	1.70318	0.0006928	1.59442	0.002088
					MD12G1221100	MD03G1249200	MD01G1235900	MD01G1235900		MD01G1235900	MD06G1179800	MD03G1255500	MD01G1235900		MD12G1221100	1.1425	1.4875	0.285	1.035	0.7625	0.6525		MD12G1220000	3.53973	1.118e-28	19.514	2.555e-166	16.5977	7.305e-149	1.3102	0.114274	2.08278	2.338e-09	4.1809	1.311e-37
					MD12G1222600	MD03G1250400	MD01G1236100	MD01G1236100		MD01G1236100	MD06G1179900	MD03G1255600	MD01G1236100		MD12G1222600	21.475	11.925	27.0525	6.2625	7.095	14.8325		MD12G1221100	3.97392	9.769e-07	5.56592	4.326e-11	1.09517	0.80142	3.34514	5.492e-05	2.54839	0.001453	2.0838	0.011013
					MD12G1226600	MD03G1251400	MD01G1236200	MD01G1236200		MD01G1236200	MD06G1181300	MD03G1256300	MD01G1236200		MD12G1226600	0.855	0.5125	0.1975	0.3725	0.315	0.1475		MD12G1222600	4.73305	1.158e-38	2.81318	2.914e-17	6.5979	2.394e-58	1.29091	0.172404	1.50805	0.003885	3.04298	4.757e-20
					MD12G1228300	MD03G1256000	MD01G1236500	MD01G1236500		MD01G1236500	MD06G1182400	MD03G1257100	MD01G1236500		MD12G1228300	0.035	0.045	0.1425	0.0120775	0.0125	0.0275		MD12G1226600	3.03212	4.101e-05	1.9525	0.0142816	-1.2916	0.39376	1.22508	0.678468	1.07002	0.869998	-2.0739	0.0137646
					MD12G1238500	MD03G1256300	MD01G1237000	MD01G1237000		MD01G1237000	MD06G1182800	MD03G1257500	MD01G1237000		MD12G1238500	0.015	0.0925	53.715	0.035	0.0775	11.0125		MD12G1228300	7.77463	0.0487958	11.1588	0.003464	34.7158	1.197e-06	2.56262	0.528957	3.09043	0.282387	5.42253	0.0555035
					MD12G1240300	MD03G1257500	MD01G1237200	MD01G1237200		MD01G1237200	MD06G1183000	MD03G1258300	MD01G1237200		MD12G1240300	1.1425	0.1375	10.715	0.13	0.4225	2.825		MD12G1238500	-5.56999	0.0414494	1.02882	0.968459	615.231	1.529e-135	-2.62428	0.164447	-1.29049	0.637605	106.059	8.029e-71
					MD12G1242600	MD03G1259000	MD01G1237600	MD01G1237600		MD01G1237600	MD06G1184200	MD03G1259200	MD01G1237600		MD12G1242600	0.0275	0.105	0.005	0.05	0.03	0.0725		MD12G1240300	7.87506	0.0001912	1.07111	0.94127	85.0785	9.89e-22	-1.13	0.925944	2.92864	0.0668926	18.8822	1.369e-09
					MD12G1246300	MD03G1259100	MD01G1238700	MD01G1238700		MD01G1238700	MD06G1184300	MD03G1259900	MD01G1238700		MD12G1246300	10.17	6.37	26.9925	4.5275	10.26	6.985		MD12G1242600	-4.66084	0.0409337	-1.35763	0.597581	-15.677	0.003383	-3.04381	0.111654	-4.31857	0.0176549	-2.18733	0.136243
					MD12G1247500	MD03G1259200	MD01G1239200	MD01G1239200		MD01G1239200	MD06G1189100	MD03G1262500	MD01G1239200		MD12G1247500	16.1325	29.855	4.555	3.17	4.67	4.165		MD12G1246300	2.19632	3.088e-06	1.47364	0.0267924	6.38703	3.728e-36	-1.10568	0.758524	2.11852	6.596e-06	1.39148	0.0608573
					MD12G1248300	MD03G1259600	MD01G1239400	MD01G1239400		MD01G1239400	MD06G1191600	MD03G1263000	MD01G1239400		MD12G1248300	0.7875	1.27	0.7775	0.34	0.465	0.3075		MD12G1247500	7.73978	3.202e-68	15.4291	5.851e-124	2.43979	2.295e-13	1.43252	0.0328457	2.17563	2.689e-09	1.87599	1.007e-06
					MD12G1248400	MD03G1259900	MD01G1240200	MD01G1240200		MD01G1240200	MD06G1192900	MD03G1267000	MD01G1240200		MD12G1248400	0.4875	0.395	0.2725	0.75	0.675	0.765		MD12G1248300	2.42326	0.0159958	4.27371	4.687e-07	2.70454	0.0005774	-1.00737	0.994608	1.42197	0.372333	-1.09706	0.842711
					MD12G1248600	MD03G1264600	MD02G1000200	MD02G1000200		MD02G1000200	MD06G1194000	MD03G1267500	MD02G1000200		MD12G1248600	0.285	0.295	0.205	0.335	0.465	0.38		MD12G1248400	-3.23239	2.174e-05	-3.78359	4.856e-07	-5.26965	2.478e-10	-2.26108	0.006292	-2.38758	0.001123	-2.21508	0.001785
					MD12G1253000	MD03G1268400	MD02G1000700	MD02G1000700		MD02G1000700	MD06G1194400	MD03G1267800	MD02G1000700		MD12G1253000	0.2875	0.215	0.0525	0.155	0.1	0.0275		MD12G1248600	-2.86921	0.006947	-2.57174	0.006415	-3.63591	0.0001043	-2.64452	0.0145166	-1.83633	0.0874912	-2.33445	0.0104499
					MD12G1256100	MD03G1268700	MD02G1001300	MD02G1001300		MD02G1001300	MD06G1195100	MD03G1267900	MD02G1001300		MD12G1256100	0.365	15.745	5.8825	0.015	1.2775	0.545		MD12G1253000	5.17374	9.105e-06	4.12198	8.515e-05	1.07028	0.919927	2.55813	0.0463646	1.71226	0.243087	-2.19002	0.144615
					MD12G1258500	MD03G1269600	MD02G1001800	MD02G1001800		MD02G1001800	MD06G1198600	MD03G1269600	MD02G1001800		MD12G1258500	0.345	2.4975	0.8475	0.0625	0.235	0.2225		MD12G1256100	95.8209	0.0207915	4387.24	6.155e-08	1697.22	7.419e-07	4.95954	0.605722	319.566	0.0006404	133.242	0.002795
					MD13G1007200	MD03G1272200	MD02G1001900	MD02G1001900		MD02G1001900	MD06G1199700	MD03G1271100	MD02G1001900		MD13G1007200	1.67	4.7425	29.0925	1.305	3.2925	8.4475		MD12G1258500	7.43561	5.678e-09	57.8359	2.544e-40	20.4504	1.5e-22	1.26937	0.768315	5.08357	5.515e-06	4.5571	1.165e-05
					MD13G1008300	MD03G1273100	MD02G1002500	MD02G1002500		MD02G1002500	MD06G1200000	MD03G1272200	MD02G1002500		MD13G1008300	35.6075	30.0925	13.9175	11.61	9.965	13.19		MD13G1007200	2.51292	0.004181	7.76185	1.473e-15	49.4411	3.012e-56	1.87666	0.0900915	4.85628	7.453e-09	12.0735	8.019e-23
					MD13G1012600	MD03G1273300	MD02G1002600	MD02G1002600		MD02G1002600	MD06G1200200	MD03G1276000	MD02G1002600		MD13G1012600	0.93	0.5025	0.1775	0.55	0.6525	0.35		MD13G1008300	4.72378	1.085e-47	4.29044	2.365e-42	2.0509	5.694e-11	1.4399	0.0109069	1.27682	0.0721593	1.63322	2.64e-05
					MD13G1017300	MD03G1274000	MD02G1002700	MD02G1002700		MD02G1002700	MD06G1203000	MD03G1276100	MD02G1002700		MD13G1017300	1.355	76.165	67.41	0.205	6.4775	20.43		MD13G1012600	4.23965	1.737e-06	2.45174	0.003698	-1.11119	0.789279	2.33562	0.0209093	2.86716	0.0007262	1.47592	0.267532
					MD13G1018800	MD03G1276000	MD02G1003200	MD02G1003200		MD02G1003200	MD06G1203800	MD03G1279300	MD02G1003200		MD13G1018800	1.875	2.1825	2.4425	1.4325	1.895	1.345		MD13G1017300	8.58755	8.064e-10	534.749	9.135e-90	491.927	1.329e-87	1.28034	0.755735	41.2603	4.952e-30	125.082	8.858e-53
					MD13G1019100	MD03G1276100	MD02G1003300	MD02G1003300		MD02G1003300	MD06G1203900	MD03G1281000	MD02G1003300		MD13G1019100	5.22	12.62	8.495	1.9275	4.935	2.39		MD13G1018800	2.13887	9.077e-07	2.69365	3.41e-12	3.11264	1.259e-16	1.54349	0.0220528	2.1021	1.129e-06	1.43372	0.0261281
					MD13G1020800	MD03G1276200	MD02G1003800	MD02G1003800		MD02G1003800	MD06G1204700	MD03G1281500	MD02G1003800		MD13G1020800	6.5775	32.2025	12.8475	1.915	2.4575	2.745		MD13G1019100	2.16976	1.619e-08	5.57732	2.092e-43	3.88537	1.339e-27	-1.34891	0.110862	1.96531	1.133e-06	-1.0875	0.637088
					MD13G1021200	MD03G1276500	MD02G1004500	MD02G1004500		MD02G1004500	MD06G1205300	MD03G1285300	MD02G1004500		MD13G1021200	1.48	2.6125	1.3125	0.7325	0.8425	1.0725		MD13G1020800	6.82071	2.479e-22	36.1952	6.865e-83	14.9637	7.048e-47	1.8887	0.0218202	2.46643	6.933e-05	2.69352	3.209e-06
					MD13G1024300	MD03G1277000	MD02G1004600	MD02G1004600		MD02G1004600	MD06G1205900	MD03G1286600	MD02G1004600		MD13G1024300	0.765	0.4025	0.1075	0.7725	0.6875	0.5675		MD13G1021200	2.54113	1.459e-12	4.82327	1.016e-37	2.50407	2.885e-13	1.1807	0.47126	1.39213	0.032414	1.72469	6.086e-05
					MD13G1025900	MD03G1277600	MD02G1005300	MD02G1005300		MD02G1005300	MD06G1207200	MD03G1287000	MD02G1005300		MD13G1025900	0.8375	0.6075	0.3475	1.21	1.0525	1.2625		MD13G1024300	2.25144	0.0003853	1.28188	0.331998	-2.87801	4.551e-06	2.12252	0.00161	1.94927	0.002782	1.55747	0.0494026
					MD13G1026000	MD03G1279700	MD02G1005600	MD02G1005600		MD02G1005600	MD06G1209900	MD03G1288700	MD02G1005600		MD13G1026000	0.37	0.2025	0.1175	0.8675	0.1975	0.55		MD13G1025900	-2.01415	0.0406355	-2.56117	0.0007472	-4.23473	5.936e-08	-1.45709	0.357235	-1.61522	0.120802	-1.40018	0.270265
					MD13G1026700	MD03G1281000	MD02G1006500	MD02G1006500		MD02G1006500	MD06G1210400	MD03G1289900	MD02G1006500		MD13G1026700	0.0125	0.0225	0.0525	0.03	0.04	0.085		MD13G1026000	-3.0842	0.009921	-5.20874	4.158e-05	-8.36346	2.77e-07	-1.38581	0.585286	-5.61103	2.188e-05	-2.15723	0.0399754
					MD13G1027400	MD03G1281100	MD02G1006600	MD02G1006600		MD02G1006600	MD06G1210500	MD03G1290000	MD02G1006600		MD13G1027400	11.375	8.0725	2.63	0.705	0.5175	0.8675		MD13G1026700	-11.5032	0.0144938	-6.25957	0.0196217	-2.72748	0.131506	-5.42534	0.063172	-3.86988	0.0724325	-1.97621	0.351372
					MD13G1027500	MD03G1281400	MD02G1006800	MD02G1006800		MD02G1006800	MD06G1210800	MD03G1290700	MD02G1006800		MD13G1027500	2.0625	4.44	1.57	0.68	0.6125	1.1275		MD13G1027400	85.8174	4.908e-12	67.1633	2.465e-11	22.7674	6.769e-07	5.20525	0.0747669	4.16553	0.0806774	6.30536	0.0108046
					MD13G1027900	MD03G1281600	MD02G1006900	MD02G1006900		MD02G1006900	MD06G1212900	MD03G1290900	MD02G1006900		MD13G1027900	0.705	1.3975	2.4075	0.4275	0.465	2.0975		MD13G1027500	10.9962	1.737e-06	26.0375	6.918e-13	9.57109	8.584e-07	3.53382	0.0546278	3.2749	0.0375688	5.76091	0.0004196
					MD13G1028000	MD03G1281800	MD02G1007300	MD02G1007300		MD02G1007300	MD06G1213000	MD03G1291000	MD02G1007300		MD13G1028000	14.8625	35.0925	50.59	7.7825	9.6325	43.0175		MD13G1027900	2.83612	2.847e-05	6.04426	5.625e-17	10.7496	1.951e-30	1.60878	0.160775	1.82452	0.0236416	7.90125	1.316e-22
					MD13G1028700	MD03G1285600	MD02G1007600	MD02G1007600		MD02G1007600	MD06G1213300	MD03G1291900	MD02G1007600		MD13G1028700	72.765	147.422	78.475	6.1025	9.9175	13.5525		MD13G1028000	2.78193	1.327e-14	7.10699	2.538e-56	10.5913	2.716e-82	1.37141	0.0925829	1.75234	0.0001111	7.56423	7.094e-60
					MD13G1031200	MD03G1286900	MD02G1007800	MD02G1007800		MD02G1007800	MD06G1213500	MD03G1292100	MD02G1007800		MD13G1031200	29.6925	28.565	15.81	12.88	13.79	11.125		MD13G1028700	50.8887	5.856e-104	110.988	1.915e-150	61.1055	7.696e-115	4.00356	2.497e-11	6.72869	7.558e-23	8.86903	1.587e-31
					MD13G1033800	MD03G1287000	MD02G1007900	MD02G1007900		MD02G1007900	MD06G1213800	MD03G1292300	MD02G1007900		MD13G1033800	7.3975	16.6875	7.1775	0.365	1.4725	4.2975		MD13G1031200	2.86159	1.705e-30	2.96924	2.678e-33	1.69187	1.248e-08	1.1614	0.319491	1.28652	0.0212952	-1.00013	0.999228
					MD13G1034200	MD03G1289900	MD02G1008600	MD02G1008600		MD02G1008600	MD06G1215300	MD03G1292500	MD02G1008600		MD13G1034200	1.2775	0.795	0.6725	1.57	0.995	1.1375		MD13G1033800	24.1637	1.992e-36	59.7241	1.658e-61	26.5879	1.035e-39	1.14572	0.842939	4.72344	4.236e-08	13.3627	2.787e-24
					MD13G1036100	MD03G1290000	MD02G1008700	MD02G1008700		MD02G1008700	MD06G1215400	MD03G1294500	MD02G1008700		MD13G1036100	5.4	11.4	10.2175	1.8825	2.0825	7.5175		MD13G1034200	-2.15109	0.0004257	-3.23206	2.1e-09	-3.65628	8.903e-12	-1.86114	0.007863	-2.82559	2.503e-07	-2.56197	1.153e-06
					MD13G1036200	MD03G1290100	MD02G1009200	MD02G1009200		MD02G1009200	MD06G1218500	MD03G1295200	MD02G1009200		MD13G1036200	23.3275	54.4475	41.87	6.3175	10.615	27.09		MD13G1036100	4.17241	2.51e-35	9.49841	1.407e-89	8.8115	6.095e-84	1.3679	0.0544654	1.56506	0.0007543	5.45208	1.568e-50
					MD13G1036700	MD03G1290900	MD02G1010000	MD02G1010000		MD02G1010000	MD06G1219800	MD03G1296200	MD02G1010000		MD13G1036700	2.2275	7.62	3.18	0.48	0.865	2.0275		MD13G1036200	4.63111	1.04e-38	11.6496	1.065e-101	9.28702	5.99e-84	1.18054	0.433675	2.05315	2.634e-08	5.04925	8.802e-44
					MD13G1037900	MD03G1291900	MD02G1010100	MD02G1010100		MD02G1010100	MD06G1222800	MD03G1297100	MD02G1010100		MD13G1037900	0.2875	3.195	2.7725	0.135	0.59	2.23		MD13G1036700	3.53193	1.668e-10	13.064	2.816e-46	5.6545	2.245e-21	-1.39573	0.314891	1.33286	0.255457	3.03383	8.989e-09
					MD13G1038000	MD03G1292900	MD02G1010500	MD02G1010500		MD02G1010500	MD06G1223000	MD03G1297400	MD02G1010500		MD13G1038000	0.395	1.3825	1.505	0.3375	0.5425	1.37		MD13G1037900	2.55929	0.009124	30.3067	5.083e-40	27.3333	5.259e-38	1.16335	0.828773	5.03132	2.81e-08	18.5006	4.697e-29
					MD13G1038800	MD03G1295200	MD02G1010700	MD02G1010700		MD02G1010700	MD06G1223300	MD03G1298500	MD02G1010700		MD13G1038800	1.6075	17.7925	19.8775	0.705	2.01	4.82		MD13G1038000	2.35797	0.002619	8.9289	2.161e-23	10.0789	1.173e-26	1.9401	0.038347	3.14624	4.324e-06	7.72026	2.109e-20
					MD13G1039900	MD03G1295500	MD02G1010800	MD02G1010800		MD02G1010800	MD06G1223800	MD04G1002200	MD02G1010800		MD13G1039900	0.0775	0.055	0.1225	0.1925	0.0975	0.3975		MD13G1038800	3.01244	4.056e-11	36.0216	5.113e-135	41.7246	7.389e-147	1.25099	0.454523	3.64991	1.44e-15	8.49289	1.489e-46
					MD13G1040500	MD03G1296100	MD02G1010900	MD02G1010900		MD02G1010900	MD06G1224000	MD04G1002500	MD02G1010900		MD13G1040500	1.065	0.6925	4.8775	0.345	0.325	0.9625		MD13G1039900	-3.83513	0.0241364	-4.9146	0.003522	-2.15555	0.0849769	-1.68066	0.442923	-3.14904	0.0229063	1.22899	0.682831
					MD13G1043900	MD03G1296200	MD02G1011000	MD02G1011000		MD02G1011000	MD06G1226900	MD04G1004500	MD02G1011000		MD13G1043900	12.5375	27.055	21.1875	4.12	5.2525	7.515		MD13G1040500	2.83857	0.0361465	2.03726	0.113669	14.6749	2.756e-14	-1.13144	0.898976	-1.1876	0.779114	2.44163	0.0329655
					MD13G1050400	MD03G1296900	MD02G1011100	MD02G1011100		MD02G1011100	MD06G1227300	MD04G1005400	MD02G1011100		MD13G1050400	0.9325	5.395	23.5425	0.3375	0.8925	9.905		MD13G1043900	3.31508	2.604e-31	7.73966	5.903e-94	6.25344	1.582e-75	1.02262	0.937137	1.3475	0.0160053	1.86324	6.831e-09
					MD13G1051300	MD03G1297400	MD02G1011400	MD02G1011400		MD02G1011400	MD06G1228000	MD04G1005700	MD02G1011400		MD13G1051300	1.8875	1.0775	150.308	3.3725	2.9975	148.912		MD13G1050400	2.41888	0.00489	15.4623	7.398e-29	70.0082	2.324e-69	-1.17804	0.766588	2.3047	0.003913	24.7251	2.687e-39
					MD13G1051800	MD04G1002500	MD02G1011500	MD02G1011500		MD02G1011500	MD06G1228500	MD04G1005900	MD02G1011500		MD13G1051800	0.4575	0.31	0.8775	0.1375	0.155	0.805		MD13G1051300	-2.43283	0.005556	-3.84776	2.878e-06	36.8563	4.173e-57	-1.43626	0.380685	-1.56252	0.150901	30.6407	7.037e-51
					MD13G1058300	MD04G1004400	MD02G1011600	MD02G1011600		MD02G1011600	MD06G1228700	MD04G1006800	MD02G1011600		MD13G1058300	0.525	0.55	0.6825	0.4875	0.435	0.54		MD13G1051800	3.78111	0.007464	2.86343	0.0222998	8.20656	3.95e-08	1.10383	0.931547	1.31366	0.662019	6.34532	4.46e-06
					MD13G1061800	MD04G1005400	MD02G1011700	MD02G1011700		MD02G1011700	MD06G1229700	MD04G1008000	MD02G1011700		MD13G1061800	0.1625	0.13	0.275	0.2025	0.08	0.05		MD13G1058300	2.5905	0.0001775	2.91066	3.424e-06	3.67502	1.382e-09	2.22895	0.003569	2.05047	0.004739	2.4571	0.0001081
					MD13G1065500	MD04G1005900	MD02G1012300	MD02G1012300		MD02G1012300	MD06G1230900	MD04G1008600	MD02G1012300		MD13G1065500	1.5375	1.335	0.445	0.4475	0.37	0.1425		MD13G1061800	-2.6978	0.002846	-3.10496	0.0001969	-1.41926	0.222444	-2.2855	0.0173079	-5.38114	2.191e-07	-8.81654	3.748e-10
					MD13G1068200	MD04G1008600	MD02G1012400	MD02G1012400		MD02G1012400	MD06G1231000	MD04G1011400	MD02G1012400		MD13G1068200	4.25	2.3125	1.3125	2.205	2.2025	2.2925		MD13G1065500	6.79197	3.699e-14	6.41353	8.214e-14	2.21533	0.003212	1.87733	0.0916358	1.61416	0.150628	-1.65644	0.169397
					MD13G1069200	MD04G1008900	MD02G1012500	MD02G1012500		MD02G1012500	MD06G1232000	MD04G1011500	MD02G1012500		MD13G1069200	21.8125	13.4625	17.3575	11.3625	13.7225	10.6475		MD13G1068200	2.57043	3.353e-07	1.50521	0.0381885	-1.14367	0.525605	1.23992	0.473779	1.28215	0.264585	1.28616	0.228816
					MD13G1072100	MD04G1011400	MD02G1012600	MD02G1012600		MD02G1012600	MD06G1232800	MD04G1011700	MD02G1012600		MD13G1072100	10.8875	25.2125	19.6425	9.0975	10.9325	12.3075		MD13G1069200	2.55005	6.407e-06	1.68961	0.012277	2.21695	2.339e-05	1.22348	0.55673	1.53032	0.0593036	1.14744	0.586977
					MD13G1077900	MD04G1011500	MD02G1012900	MD02G1012900		MD02G1012900	MD06G1234300	MD04G1012200	MD02G1012900		MD13G1077900	0.6275	0.2575	0.3975	0.16	0.2075	0.2975		MD13G1072100	2.00343	1.234e-10	5.03682	1.268e-59	4.0592	3.847e-45	1.58305	0.0001447	1.96736	4.579e-10	2.13491	2.38e-13
					MD13G1079300	MD04G1011700	MD02G1013200	MD02G1013200		MD02G1013200	MD06G1237200	MD04G1013100	MD02G1013200		MD13G1079300	8.315	7.2475	6.3425	7.8	5.2725	10.3525		MD13G1077900	5.01014	4.685e-05	2.21935	0.0541594	3.48151	0.000498	1.17993	0.842034	1.57721	0.338629	2.19816	0.0520671
					MD13G1081700	MD04G1013800	MD02G1013500	MD02G1013500		MD02G1013500	MD06G1237700	MD04G1013800	MD02G1013500		MD13G1081700	2.835	2.8575	3.76	0.805	1.06	1.8775		MD13G1079300	2.71553	3.777e-09	2.54211	1.298e-08	2.30499	1.621e-07	2.40012	9.943e-07	1.66947	0.005286	3.16299	8.28e-13
					MD13G1081900	MD04G1013900	MD02G1013700	MD02G1013700		MD02G1013700	MD06G1238100	MD04G1013900	MD02G1013700		MD13G1081900	3.2925	3.265	5.555	7.1425	10.06	5.995		MD13G1081700	3.3196	6.334e-31	3.61977	3.558e-36	4.90477	4.286e-56	-1.13371	0.528617	1.19768	0.187674	2.06061	1.425e-11
					MD13G1084900	MD04G1017400	MD02G1013800	MD02G1013800		MD02G1013800	MD06G1238200	MD04G1016000	MD02G1013800		MD13G1084900	2.975	4.23	2.21	2.365	0.6425	1.175		MD13G1081900	2.20446	0.005651	2.3849	0.0004356	4.22073	1.547e-10	4.56305	6.01e-10	6.65785	4.207e-16	3.8174	8.474e-09
					MD13G1085600	MD04G1017700	MD02G1013900	MD02G1013900		MD02G1013900	MD07G1000300	MD04G1017200	MD02G1013900		MD13G1085600	1.55	3.03	6.6775	0.1075	0.2025	1.535		MD13G1084900	7.65303	2.197e-19	11.7785	1.654e-29	6.40232	4.323e-17	5.79339	1.464e-13	1.61986	0.101014	2.86315	1.331e-05
					MD13G1085700	MD04G1017900	MD02G1014800	MD02G1014800		MD02G1014800	MD07G1000600	MD04G1018100	MD02G1014800		MD13G1085700	1.335	9	21.8225	0.4175	1.3175	11.6975		MD13G1085600	79.4103	2.372e-39	172.488	1.924e-55	394.231	6.985e-75	5.3945	3.21e-05	10.486	8.356e-11	75.884	5.666e-39
					MD13G1090300	MD04G1018800	MD02G1015200	MD02G1015200		MD02G1015200	MD07G1000700	MD04G1018400	MD02G1015200		MD13G1090300	0.0875	0.0425	0.0375	0.1325	0.1325	0.03		MD13G1085700	3.61338	7.197e-05	26.7112	1.532e-34	67.2838	3.724e-57	1.09594	0.904161	3.54138	5.038e-05	30.248	4.426e-37
					MD13G1090900	MD04G1020800	MD02G1016700	MD02G1016700		MD02G1016700	MD07G1000800	MD04G1018600	MD02G1016700		MD13G1090900	0.485	1.1275	0.93	0.4	0.205	0.27		MD13G1090300	-6.62256	1.337e-05	-13.134	1.483e-08	-12.9021	3.249e-09	-4.47234	0.0008225	-4.35554	0.0003646	-18.7268	3.093e-10
					MD13G1092700	MD04G1024300	MD02G1016800	MD02G1016800		MD02G1016800	MD07G1001800	MD04G1019300	MD02G1016800		MD13G1092700	7.95	17.235	89.325	2.5425	3.3125	23.255		MD13G1090900	3.86129	0.0004858	9.8032	1.479e-12	8.34675	2.094e-11	3.06553	0.008367	1.65293	0.268951	2.04685	0.0706228
					MD13G1095800	MD04G1024400	MD02G1018000	MD02G1018000		MD02G1018000	MD07G1004500	MD04G1019400	MD02G1018000		MD13G1095800	0.5125	0.38	0.2475	0.695	0.6275	0.77		MD13G1092700	5.05096	2.092e-23	11.8342	6.02e-57	63.6569	1.277e-163	1.5272	0.077764	2.04623	0.0001159	13.9473	7.919e-65
					MD13G1096600	MD04G1025300	MD02G1018100	MD02G1018100		MD02G1018100	MD07G1006700	MD04G1019600	MD02G1018100		MD13G1096600	0.48	1.175	6.165	0.8425	1.015	3.945		MD13G1095800	-2.02936	7.694e-05	-2.53871	1.368e-08	-3.78403	1.304e-16	-1.58346	0.0248102	-1.69871	0.002691	-1.43612	0.0381566
					MD13G1105300	MD04G1025600	MD02G1018300	MD02G1018300		MD02G1018300	MD07G1008200	MD04G1024300	MD02G1018300		MD13G1105300	10.2875	15.5675	10.9625	5.6275	5.2175	5.2625		MD13G1096600	-2.62422	0.0003129	1.01953	0.962719	5.56395	2.019e-15	-1.55788	0.191175	-1.25483	0.460469	2.99632	1.628e-06
					MD13G1108800	MD04G1027000	MD02G1018700	MD02G1018700		MD02G1018700	MD07G1008700	MD04G1024900	MD02G1018700		MD13G1108800	0.23	0.2825	1.465	0.015	0.1475	0.5675		MD13G1105300	2.03901	0.0001879	3.35446	2.469e-13	2.43933	5.415e-08	1.05681	0.890063	1.01562	0.968292	-1.014	0.971355
					MD13G1108900	MD04G1027200	MD02G1018900	MD02G1018900		MD02G1018900	MD07G1009300	MD04G1025300	MD02G1018900		MD13G1108900	1.6825	2.165	9.2925	0.7025	0.835	3.2625		MD13G1108800	19.9192	0.000922	27.4283	3.724e-05	143.408	1.884e-11	1.36314	0.889909	12.8452	0.00358	46.8274	7.953e-07
					MD13G1116400	MD04G1028600	MD02G1019000	MD02G1019000		MD02G1019000	MD07G1012500	MD04G1025600	MD02G1019000		MD13G1116400	10.5075	31.76	50.7725	2.755	7.385	23.6975		MD13G1108900	3.63384	3.698e-05	5.07523	8.341e-09	22.2608	3.641e-32	1.44035	0.464865	1.74411	0.112501	6.59738	7.658e-12
					MD13G1117500	MD04G1031800	MD02G1019200	MD02G1019200		MD02G1019200	MD07G1013300	MD04G1027000	MD02G1019200		MD13G1117500	0.55	0.4025	1.8025	0.925	0.6125	1.125		MD13G1116400	4.61015	3.447e-13	15.2232	1.576e-43	25.1696	2.115e-61	1.15177	0.749325	3.19397	1.134e-07	9.85164	1.302e-30
					MD13G1120200	MD04G1032700	MD02G1019700	MD02G1019700		MD02G1019700	MD07G1014100	MD04G1027100	MD02G1019700		MD13G1120200	1.3275	1.9625	2.0225	1.8875	3.24	3.89		MD13G1117500	-2.20115	0.0191819	-2.88965	0.0004368	1.63232	0.0403973	-1.41075	0.396441	-2.00414	0.0180526	-1.14718	0.668962
					MD13G1123300	MD04G1033300	MD02G1020000	MD02G1020000		MD02G1020000	MD07G1015100	MD04G1031300	MD02G1020000		MD13G1123300	1.6125	1.6225	3.5075	0.275	0.515	0.7125		MD13G1120200	-2.54676	0.006941	-1.62138	0.123509	-1.51467	0.143502	-1.93918	0.0710291	-1.0684	0.871036	1.0534	0.893555
					MD13G1123500	MD04G1034900	MD02G1020300	MD02G1020300		MD02G1020300	MD07G1015200	MD04G1031400	MD02G1020300		MD13G1123500	41.9475	24.3775	27.12	11.2975	12.06	19.0975		MD13G1123300	7.22008	1.102e-09	7.81325	4.532e-11	17.2888	4.609e-22	1.17601	0.839424	2.22685	0.0389799	2.96883	0.001585
					MD13G1127100	MD04G1035000	MD02G1021100	MD02G1021100		MD02G1021100	MD07G1015300	MD04G1031500	MD02G1021100		MD13G1127100	0.34	10.905	110.69	0.2025	1.0125	41.7425		MD13G1123500	5.08954	6.865e-07	3.16372	0.0003695	3.55424	2.852e-05	1.25144	0.716286	1.39272	0.418956	2.11426	0.0268949
					MD13G1127900	MD04G1035100	MD02G1021500	MD02G1021500		MD02G1021500	MD07G1015400	MD04G1032700	MD02G1021500		MD13G1127900	1.3075	1.5925	0.7975	0.7175	0.645	0.665		MD13G1127100	2.56793	0.009969	90.5433	1.701e-66	947.491	6.198e-154	1.48009	0.450451	7.55548	1.827e-12	300.294	4.973e-106
					MD13G1135900	MD04G1035200	MD02G1021700	MD02G1021700		MD02G1021700	MD07G1016400	MD04G1033000	MD02G1021700		MD13G1135900	0.4375	0.46	0.5325	0.2575	0.36	0.3825		MD13G1127900	3.56204	3.561e-11	4.66212	3.709e-17	2.38682	2.688e-06	1.81191	0.0130443	1.69056	0.0154575	1.6748	0.012182
					MD13G1146900	MD04G1035300	MD02G1022300	MD02G1022300		MD02G1022300	MD07G1018100	MD04G1033300	MD02G1022300		MD13G1146900	0.0925	0.1275	0.1475	0.0625	0.045	0.0575		MD13G1135900	2.93842	0.0398097	3.26052	0.005909	3.92974	0.0004351	1.61882	0.504451	2.35882	0.0703016	2.37425	0.0532999
					MD13G1147300	MD04G1035700	MD02G1022400	MD02G1022400		MD02G1022400	MD07G1018400	MD04G1033500	MD02G1022400		MD13G1147300	31.1275	45.6675	47.23	12.2	9.675	22.47		MD13G1146900	3.45365	0.0456547	5.03041	0.0007977	5.98585	5.257e-05	2.38249	0.230323	1.54704	0.525931	2.03082	0.222293
					MD13G1150700	MD04G1035900	MD02G1022900	MD02G1022900		MD02G1022900	MD07G1019700	MD04G1035300	MD02G1022900		MD13G1150700	19.3275	84.125	62.1725	18.5725	14.6225	17.355		MD13G1147300	3.46572	1.584e-30	5.48125	3.297e-58	5.8572	3.98e-63	1.27294	0.131399	1.04529	0.796425	2.34001	8.941e-15
					MD13G1155300	MD04G1036000	MD02G1023100	MD02G1023100		MD02G1023100	MD07G1019800	MD04G1035700	MD02G1023100		MD13G1155300	0.19	0.12	0.19	0.175	0.2425	0.145		MD13G1150700	2.01272	1.383e-11	9.4208	2.93e-123	7.20271	1.009e-95	1.81252	5.613e-08	1.47344	0.0005219	1.68996	3.291e-07
					MD13G1159600	MD04G1036100	MD02G1024100	MD02G1024100		MD02G1024100	MD07G1021400	MD04G1037100	MD02G1024100		MD13G1159600	15.09	25.0175	8.54	5.065	3.655	4.3775		MD13G1155300	-2.69096	0.0478986	-3.83303	0.001536	-2.37988	0.0233139	-3.05936	0.0214908	-2.13914	0.0778942	-3.68987	0.00128
					MD13G1161100	MD04G1039200	MD02G1024200	MD02G1024200		MD02G1024200	MD07G1022600	MD04G1039200	MD02G1024200		MD13G1161100	15.2975	268.645	5405.01	10.6775	63.0575	619.893		MD13G1159600	6.85586	3.408e-65	12.324	2.426e-112	4.35386	1.169e-38	2.17462	9.997e-10	1.6205	0.0002482	1.87472	2.349e-07
					MD13G1161500	MD04G1039600	MD02G1024800	MD02G1024800		MD02G1024800	MD07G1028300	MD04G1039600	MD02G1024800		MD13G1161500	0.915	1.37	0.4575	0.7825	0.685	0.4875		MD13G1161100	3.42749	0.0156022	67.445	1.132e-27	1412	2.089e-81	2.35559	0.13713	14.3532	1.147e-10	136.175	2.764e-37
					MD13G1162500	MD04G1040000	MD02G1025500	MD02G1025500		MD02G1025500	MD07G1029400	MD04G1040300	MD02G1025500		MD13G1162500	1.5125	1.4275	0.575	0.865	1.1	0.4175		MD13G1161500	3.29684	0.0001017	5.28566	7.765e-10	1.80896	0.0425584	2.58748	0.004784	2.34983	0.005938	1.62106	0.137416
					MD13G1165000	MD04G1040900	MD02G1025600	MD02G1025600		MD02G1025600	MD07G1029700	MD04G1040900	MD02G1025600		MD13G1165000	12.1225	15.1575	4.92	6.7175	2.61	3.4925		MD13G1162500	3.37309	5.342e-09	3.41419	9.546e-10	1.41077	0.124358	1.78634	0.0300207	2.36232	8.524e-05	-1.16339	0.595321
					MD13G1167200	MD04G1041200	MD02G1025800	MD02G1025800		MD02G1025800	MD07G1031300	MD04G1041400	MD02G1025800		MD13G1167200	8.725	25.3275	9.5925	4.96	9.5	5.3575		MD13G1165000	8.79666	4.694e-29	11.9197	1.29e-38	4.02788	1.14e-12	4.63248	2.052e-13	1.85512	0.00863	2.40167	3.425e-05
					MD13G1169800	MD04G1041400	MD02G1025900	MD02G1025900		MD02G1025900	MD07G1032200	MD04G1041600	MD02G1025900		MD13G1169800	0.5975	0.6175	1.82	0.31	0.2525	1.7075		MD13G1167200	3.57463	3.662e-07	11.2659	1.265e-27	4.45322	4.547e-11	1.94445	0.0355829	3.827	4.351e-08	2.08098	0.004151
					MD13G1176200	MD04G1041600	MD02G1026200	MD02G1026200		MD02G1026200	MD07G1033700	MD04G1042400	MD02G1026200		MD13G1176200	0.0225	0.0325	0.05	0.05	0.0275	0.045		MD13G1169800	3.25832	0.0276002	3.68462	0.003339	11.2305	3.04e-10	1.64457	0.512004	1.36888	0.613359	8.86379	4.689e-08
					MD13G1176800	MD04G1042600	MD02G1026300	MD02G1026300		MD02G1026300	MD07G1034000	MD04G1045100	MD02G1026300		MD13G1176800	43.4925	25.28	30.82	16.9475	19.6875	18.64		MD13G1176200	-3.78442	0.009826	-2.42225	0.0456541	-1.42865	0.386638	-1.76351	0.329856	-2.94877	0.0154339	-1.94024	0.118791
					MD13G1181800	MD04G1048000	MD02G1026600	MD02G1026600		MD02G1026600	MD07G1035300	MD04G1046200	MD02G1026600		MD13G1181800	0.1525	0.14	0.42	0.055	0.105	0.1275		MD13G1176800	2.83992	1.038e-21	1.78575	3.852e-07	2.23834	6.669e-14	1.03941	0.884689	1.24002	0.116634	1.13771	0.355955
					MD13G1186600	MD04G1048500	MD02G1026900	MD02G1026900		MD02G1026900	MD07G1036700	MD04G1047700	MD02G1026900		MD13G1186600	0.0675	0.275	0.85	0.315	0.34	0.8225		MD13G1181800	2.78391	0.0217058	2.75645	0.008169	8.56726	1.399e-11	-1.01289	0.994608	1.87774	0.151518	2.20724	0.0438794
					MD13G1193500	MD04G1049800	MD02G1027500	MD02G1027500		MD02G1027500	MD07G1037000	MD04G1048000	MD02G1027500		MD13G1193500	0.26	0.115	0.07	0.26	0.075	0.54		MD13G1186600	-4.12657	0.0338922	1.00488	0.993229	3.22785	0.001479	1.01342	0.994608	1.12179	0.852972	2.62133	0.0163417
					MD13G1198700	MD04G1052600	MD02G1027600	MD02G1027600		MD02G1027600	MD07G1038900	MD04G1048500	MD02G1027600		MD13G1198700	0.1475	1.325	0.975	0.0425	0.27	0.12		MD13G1193500	-2.57645	0.0119504	-5.30088	8.854e-06	-8.30845	1.2e-07	-2.74419	0.007358	-8.96922	1.627e-07	-1.32868	0.403116
					MD13G1203400	MD04G1053100	MD02G1027900	MD02G1027900		MD02G1027900	MD07G1040300	MD04G1048600	MD02G1027900		MD13G1203400	30.3125	32.025	20.605	38.905	29.3175	37.205		MD13G1198700	3.47385	0.0154028	34.6647	2.609e-22	26.6268	1.352e-19	1.06679	0.960069	6.37958	8.989e-06	2.81059	0.0219354
					MD13G1208400	MD04G1053700	MD02G1028300	MD02G1028300		MD02G1028300	MD07G1041500	MD04G1049800	MD02G1028300		MD13G1208400	17.3275	0.25	67.475	4.17	6.36	7.8275		MD13G1203400	2.19974	1.621e-05	2.51895	3.703e-08	1.67913	0.002001	2.68045	3.555e-08	2.07609	4.819e-05	2.54728	2.17e-08
					MD13G1210200	MD04G1057100	MD02G1028500	MD02G1028500		MD02G1028500	MD07G1041600	MD04G1050800	MD02G1028500		MD13G1210200	54.4175	19.69	9.595	8.595	4.685	4.35		MD13G1208400	23.5551	0.0001891	-2.53518	0.348175	107.203	1.02e-10	5.605	0.0983639	8.78338	0.0105994	10.4363	0.003224
					MD13G1210900	MD04G1058000	MD02G1028600	MD02G1028600		MD02G1028600	MD07G1044700	MD04G1053700	MD02G1028600		MD13G1210900	0.175	0.58	27.0825	0.3775	0.6775	34.31		MD13G1210200	17.7608	1.893e-70	6.95549	2.039e-31	3.50473	2.176e-13	2.63863	7.555e-07	1.47654	0.0785055	1.33145	0.197565
					MD13G1211000	MD04G1058200	MD02G1028700	MD02G1028700		MD02G1028700	MD07G1048900	MD04G1054000	MD02G1028700		MD13G1211000	10.9975	15.3275	14.97	8.9775	5.875	11.2225		MD13G1210900	-2.26844	0.0390658	1.58723	0.154163	77.401	6.926e-69	-1.09008	0.896904	1.68277	0.112968	82.4587	3.264e-70
					MD13G1211100	MD04G1062300	MD02G1028800	MD02G1028800		MD02G1028800	MD07G1049400	MD04G1057100	MD02G1028800		MD13G1211100	6.425	8.495	9.3325	4.7225	3.485	5.87		MD13G1211000	3.29131	3.957e-06	4.93521	1.207e-11	4.90099	4.303e-12	2.48873	0.00137	1.68079	0.0694789	3.09405	3.346e-06
					MD13G1213100	MD04G1062600	MD02G1029200	MD02G1029200		MD02G1029200	MD07G1050100	MD04G1057600	MD02G1029200		MD13G1213100	2.02	5.68	32.785	1.115	1.1875	122.513		MD13G1211100	4.09482	1.403e-07	5.82933	1.517e-12	6.52588	1.055e-14	2.79856	0.0005386	2.13529	0.008802	3.45479	1.466e-06
					MD13G1216800	MD04G1065100	MD02G1029800	MD02G1029800		MD02G1029800	MD07G1050400	MD04G1058000	MD02G1029800		MD13G1216800	0.0475	0.0475	0.0825	0.0192525	0.02149	0.0325		MD13G1213100	2.99877	0.0001629	9.24258	3.035e-20	55.2062	1.477e-67	1.58413	0.26648	1.72411	0.0873714	172.687	1.306e-110
					MD13G1224400	MD04G1065500	MD02G1030000	MD02G1030000		MD02G1030000	MD07G1051200	MD04G1058200	MD02G1030000		MD13G1224400	1.0925	1.3275	2.995	0.745	0.42	0.335		MD13G1216800	5.86498	0.0183098	6.71805	0.002559	12.0303	9.674e-06	2.30454	0.438685	3.125	0.127716	4.255	0.0282472
					MD13G1231500	MD04G1065600	MD02G1030600	MD02G1030600		MD02G1030600	MD07G1051400	MD04G1060200	MD02G1030600		MD13G1231500	1.0525	32.36	46.62	0.4325	2.7175	31.255		MD13G1224400	6.32251	6.682e-06	8.17749	2.639e-08	18.8847	1.349e-16	4.01816	0.002492	2.33146	0.0679961	1.76351	0.234068
					MD13G1239100	MD04G1066600	MD02G1031100	MD02G1031100		MD02G1031100	MD07G1053200	MD04G1060400	MD02G1031100		MD13G1239100	22.2425	69.885	58.705	10.5175	16.97	50.64		MD13G1231500	3.30724	0.001952	113.572	8.798e-55	169.265	1.266e-64	1.33852	0.649594	8.65129	6.725e-11	95.2564	1.624e-50
					MD13G1247200	MD04G1066800	MD02G1031400	MD02G1031400		MD02G1031400	MD07G1054100	MD04G1062100	MD02G1031400		MD13G1247200	0.3075	0.1675	0.9925	0.3875	0.5375	0.985		MD13G1239100	2.59257	1.95e-18	8.79485	3.985e-99	7.62986	8.14e-87	1.15396	0.444908	1.9245	1.091e-08	5.52831	6.136e-61
					MD13G1251000	MD04G1066900	MD02G1031500	MD02G1031500		MD02G1031500	MD07G1063100	MD04G1062300	MD02G1031500		MD13G1251000	29.865	22.24	3.0675	18.7875	11.2025	4.2875		MD13G1247200	-2.23173	0.007298	-3.80688	1.488e-07	1.6477	0.0434266	-1.84838	0.0595388	-1.2831	0.435902	1.37765	0.26209
					MD13G1253600	MD04G1067000	MD02G1031600	MD02G1031600		MD02G1031600	MD07G1064000	MD04G1062600	MD02G1031600		MD13G1253600	0.51	1.4825	0.535	0.1975	0.125	0.3225		MD13G1251000	4.40217	8.274e-37	3.56181	1.645e-27	-1.96497	5.54e-08	2.62124	1.344e-14	1.61849	0.0003129	-1.67581	6.994e-05
					MD13G1257600	MD04G1067100	MD02G1032600	MD02G1032600		MD02G1032600	MD07G1065900	MD04G1063600	MD02G1032600		MD13G1257600	1.7075	1.59	3.25	0.34	0.4425	1.12		MD13G1253600	6.52145	0.0008756	20.6101	9.595e-11	7.6266	2.022e-05	2.42688	0.270253	1.62243	0.514032	3.90275	0.011722
					MD13G1257800	MD04G1067700	MD02G1032700	MD02G1032700		MD02G1032700	MD07G1066400	MD04G1064200	MD02G1032700		MD13G1257800	0.465	0.4275	4.08	0.885	0.6975	1.0075		MD13G1257600	20.9314	8.118e-06	21.2842	1.78e-06	44.3963	2.59e-10	4.09089	0.145167	5.32152	0.0278003	12.9473	8.837e-05
					MD13G1265800	MD04G1067800	MD02G1033100	MD02G1033100		MD02G1033100	MD07G1066500	MD04G1064500	MD02G1033100		MD13G1265800	0.5475	0.465	0.3075	0.935	1.11	2.385		MD13G1257800	-2.30676	0.001793	-2.28178	0.0006098	4.32599	7.002e-12	-1.26446	0.55925	-1.55281	0.103985	-1.11205	0.729413
					MD13G1271800	MD04G1068300	MD02G1033200	MD02G1033200		MD02G1033200	MD07G1066600	MD04G1064800	MD02G1033200		MD13G1271800	0.0121675	0.025	0.0475	0.0425	0.0425	0.05		MD13G1265800	-2.53382	0.0276002	-2.77534	0.005196	-3.94924	0.0001079	-1.58236	0.346466	-1.30423	0.51033	1.60265	0.152955
					MD13G1273700	MD04G1068400	MD02G1033900	MD02G1033900		MD02G1033900	MD07G1068800	MD04G1065600	MD02G1033900		MD13G1273700	66.7325	58.88	12.275	16.085	11.8475	6.7075		MD13G1271800	-3.52306	0.0139706	-1.97522	0.115042	1.06741	0.899537	-1.23233	0.765512	-1.26863	0.615913	-1.06379	0.908621
					MD13G1274600	MD04G1068500	MD02G1034000	MD02G1034000		MD02G1034000	MD07G1069600	MD04G1067600	MD02G1034000		MD13G1274600	319.795	231.328	103.082	137.61	104.335	74.5375		MD13G1273700	7.70662	4.351e-93	7.35246	1.703e-89	1.58638	9.721e-06	1.748	1.601e-06	1.33152	0.0185986	-1.37481	0.005575
					MD14G1002600	MD04G1069200	MD02G1034100	MD02G1034100		MD02G1034100	MD07G1071700	MD04G1067700	MD02G1034100		MD14G1002600	1.45	6.5575	9.0975	0.3175	0.8775	2.0925		MD13G1274600	4.32837	3.651e-42	3.37117	1.391e-29	1.55037	7.689e-05	1.74217	8.602e-06	1.3678	0.0142615	-1.06248	0.689652
					MD14G1006300	MD04G1069600	MD02G1034500	MD02G1034500		MD02G1034500	MD07G1073700	MD04G1067900	MD02G1034500		MD14G1006300	0.1625	0.1425	0.05	0.035	0.0425	0.0275		MD14G1002600	5.64519	4.589e-07	27.5143	1.445e-28	39.4008	1.201e-35	1.20738	0.816412	3.2619	0.001209	7.6661	1.092e-10
					MD14G1014200	MD04G1069900	MD02G1034600	MD02G1034600		MD02G1034600	MD07G1074700	MD04G1068300	MD02G1034600		MD14G1014200	13.975	12.74	2.2475	6.9525	7.655	2.1275		MD14G1006300	16.6841	0.0313657	15.7379	0.0123106	6.15999	0.101376	3.63104	0.486713	4.55002	0.25601	2.81437	0.457562
					MD14G1015400	MD04G1070200	MD02G1034700	MD02G1034700		MD02G1034700	MD07G1077600	MD04G1068400	MD02G1034700		MD14G1015400	0.2	0.6575	0.28	0.3125	0.2125	0.0975		MD14G1014200	3.40408	0.0002368	3.32845	8.552e-05	-1.66108	0.121952	1.55937	0.348991	1.76879	0.110497	-2.11075	0.0275192
					MD14G1020700	MD04G1070300	MD02G1034900	MD02G1034900		MD02G1034900	MD07G1077900	MD04G1068500	MD02G1034900		MD14G1020700	3.8275	2.4425	0.5275	2.4775	3.495	0.4725		MD14G1015400	5.20998	0.0349079	18.6016	4.845e-07	8.28546	0.0002719	7.7507	0.003982	5.3703	0.0125662	2.45959	0.228498
					MD14G1023400	MD04G1071100	MD02G1035000	MD02G1035000		MD02G1035000	MD07G1082500	MD04G1068700	MD02G1035000		MD14G1023400	13.3425	19.9325	55.8275	7.515	12.9275	25.985		MD14G1020700	3.91109	0.0004903	2.6892	0.009726	-1.64195	0.293703	2.37482	0.0688478	3.46573	0.000954	-2.16304	0.124767
					MD14G1037300	MD04G1076100	MD02G1035400	MD02G1035400		MD02G1035400	MD07G1085500	MD04G1069100	MD02G1035400		MD14G1037300	320.645	395.337	276.712	51.64	47.95	110.167		MD14G1023400	3.29428	1.718e-07	5.33434	1.462e-15	15.3306	1.496e-41	1.75795	0.0541454	3.12416	5.193e-07	6.0288	7e-18
					MD14G1037500	MD04G1081200	MD02G1035500	MD02G1035500		MD02G1035500	MD07G1086200	MD04G1069200	MD02G1035500		MD14G1037500	39.8275	53.945	11.9875	19.0625	17.0675	8.65		MD14G1037300	18.5529	3.452e-136	24.652	8.758e-165	17.8877	1.016e-133	2.81186	7.682e-16	2.70316	3.755e-15	5.98108	4.305e-51
					MD14G1038300	MD04G1081300	MD02G1035700	MD02G1035700		MD02G1035700	MD07G1091200	MD04G1069600	MD02G1035700		MD14G1038300	11.615	10.1175	3.7025	4.455	3.0375	3.035		MD14G1037500	3.86064	6.076e-32	5.64607	1.583e-53	1.29775	0.0385618	1.73672	4.826e-05	1.60822	0.0002867	-1.26994	0.0878371
					MD14G1040300	MD04G1083700	MD02G1036600	MD02G1036600		MD02G1036600	MD07G1091400	MD04G1069900	MD02G1036600		MD14G1040300	0.5975	24.77	71.355	0.125	1.5825	49.08		MD14G1038300	3.29448	3.432e-14	3.09294	3.044e-13	1.16797	0.407483	1.1846	0.562428	-1.2056	0.392487	-1.23927	0.286441
					MD14G1040900	MD04G1083900	MD02G1036800	MD02G1036800		MD02G1036800	MD07G1092200	MD04G1075600	MD02G1036800		MD14G1040900	15.2825	58.725	30.305	9.9875	8.68	17.335		MD14G1040300	8.4693	6.259e-07	382.315	1.147e-59	1137.83	9.606e-84	1.71508	0.503581	22.0142	4.362e-15	657.215	1.348e-70
					MD14G1041300	MD04G1085600	MD02G1037500	MD02G1037500		MD02G1037500	MD07G1093900	MD04G1078600	MD02G1037500		MD14G1041300	0.22	0.19	0.1425	0.2225	0.195	0.1975		MD14G1040900	2.1227	5.077e-09	8.84862	2.024e-79	4.70455	2.63e-40	1.30351	0.139043	1.17302	0.325164	2.2614	2.677e-11
					MD14G1060000	MD04G1086300	MD02G1037600	MD02G1037600		MD02G1037600	MD07G1094000	MD04G1080600	MD02G1037600		MD14G1060000	6.6675	3.745	2.9225	4.6	5.21	3.745		MD14G1041300	2.10231	0.0268555	1.99306	0.0173284	1.53404	0.136637	2.0005	0.0445027	1.77648	0.062126	1.76746	0.0509128
					MD14G1062600	MD04G1086400	MD02G1037700	MD02G1037700		MD02G1037700	MD07G1096300	MD04G1081000	MD02G1037700		MD14G1062600	8.745	8.0575	13.385	12.3925	18.655	16.47		MD14G1060000	2.00953	5.486e-06	1.22468	0.253312	-1.01212	0.960053	1.30715	0.210701	1.53119	0.008245	1.05684	0.787764
					MD14G1063300	MD04G1089700	MD02G1037900	MD02G1037900		MD02G1037900	MD07G1099000	MD04G1081300	MD02G1037900		MD14G1063300	1.2575	1.38	0.495	0.625	0.6675	0.4875		MD14G1062600	-2.298	0.0001657	-2.29136	4.532e-05	-1.31843	0.192126	-1.69158	0.0412567	-1.08464	0.781185	-1.27596	0.300812
					MD14G1065900	MD04G1089800	MD02G1038100	MD02G1038100		MD02G1038100	MD07G1100500	MD04G1082200	MD02G1038100		MD14G1065900	5.99	22.475	8.8425	3.1275	1.62	1.4325		MD14G1063300	2.25249	0.001092	2.65161	8.551e-06	-1.02155	0.960053	1.03817	0.948966	1.14737	0.65822	-1.23502	0.454402
					MD14G1066100	MD04G1090400	MD02G1038400	MD02G1038400		MD02G1038400	MD07G1100900	MD04G1082300	MD02G1038400		MD14G1066100	2.9725	3.7775	1.9875	3.7525	3.435	3.12		MD14G1065900	9.7466	1.634e-56	39.4873	2.036e-150	16.0716	1.085e-85	4.78545	1.195e-24	2.55846	4.415e-09	2.1936	5.83e-07
					MD14G1074300	MD04G1090500	MD02G1039500	MD02G1039500		MD02G1039500	MD07G1101400	MD04G1082600	MD02G1039500		MD14G1074300	8.0575	29.53	12.7575	2.365	2	3.1875		MD14G1066100	2.27918	1.108e-07	3.12492	1.747e-15	1.69397	0.0003708	2.70196	9.543e-11	2.54816	5.834e-10	2.22961	5.556e-08
					MD14G1076000	MD04G1090600	MD02G1039800	MD02G1039800		MD02G1039800	MD07G1107700	MD04G1082700	MD02G1039800		MD14G1076000	0.3775	0.4525	0.2125	0.26	0.2325	0.3625		MD14G1074300	7.69878	4.497e-50	30.5344	8.946e-144	13.6541	6.478e-84	2.13085	3.363e-06	1.85898	0.0001089	2.86483	2.197e-13
					MD14G1083200	MD04G1091800	MD02G1039900	MD02G1039900		MD02G1039900	MD07G1113000	MD04G1083700	MD02G1039900		MD14G1083200	77.7125	99.3025	137.847	40.2	48.3975	97.2075		MD14G1076000	3.86715	7.665e-06	5.04821	4.707e-09	2.47706	0.001633	2.55578	0.007863	2.32102	0.009146	3.44933	1.407e-05
					MD14G1084700	MD04G1093300	MD02G1040000	MD02G1040000		MD02G1040000	MD07G1114000	MD04G1085600	MD02G1040000		MD14G1084700	0.755	0.8925	0.6775	0.325	0.275	0.505		MD14G1083200	3.39124	5e-30	4.66486	1.113e-48	6.71055	1.005e-74	1.64901	7.919e-05	2.05345	3.17e-10	3.97496	5.692e-39
					MD14G1098400	MD04G1094100	MD02G1040100	MD02G1040100		MD02G1040100	MD07G1114700	MD04G1087000	MD02G1040100		MD14G1098400	0.1975	0.1125	0.045	0.3475	0.4175	0.3275		MD14G1084700	2.39564	0.015944	3.08434	0.000151	2.40504	0.002452	-1.0137	0.994608	-1.13784	0.786499	1.50509	0.248311
					MD14G1102600	MD04G1094700	MD02G1040700	MD02G1040700		MD02G1040700	MD07G1117200	MD04G1087300	MD02G1040700		MD14G1102600	0.315	0.3425	0.41	0.1875	0.1575	0.23		MD14G1098400	-4.14196	0.002	-6.57331	1.811e-05	-16.0949	3.461e-08	-2.52317	0.0640233	-1.99567	0.114767	-2.64258	0.0156013
					MD14G1103200	MD04G1094800	MD02G1041400	MD02G1041400		MD02G1041400	MD07G1123300	MD04G1089700	MD02G1041400		MD14G1103200	1.1875	1.79	0.78	0.665	0.8	0.4625		MD14G1102600	2.85469	1.609e-05	3.26478	1.301e-07	4.06457	3.017e-11	1.57358	0.183558	1.40719	0.2459	1.91024	0.008077
					MD14G1106500	MD04G1095100	MD02G1041700	MD02G1041700		MD02G1041700	MD07G1125200	MD04G1090400	MD02G1041700		MD14G1106500	0.08	0.0825	0.0625	0.0775	0.15	0.1125		MD14G1103200	4.78785	7.48e-08	7.7828	2.459e-14	3.44744	6.583e-06	2.48882	0.009695	3.09062	0.0002063	1.71902	0.0984797
					MD14G1107400	MD04G1096300	MD02G1041800	MD02G1041800		MD02G1041800	MD07G1125900	MD04G1090500	MD02G1041800		MD14G1107400	6.245	40.375	78.75	2.185	3.425	37.1325		MD14G1106500	-4.16912	0.003973	-3.69618	0.00313	-4.80123	0.0001966	-4.54625	0.002474	-2.22677	0.0776005	-3.08291	0.00777
					MD14G1113800	MD04G1098100	MD02G1042500	MD02G1042500		MD02G1042500	MD07G1126400	MD04G1091800	MD02G1042500		MD14G1113800	169.502	441.722	1111.83	35.5125	61.9625	387.37		MD14G1107400	4.26675	1.629e-25	30	9.013e-149	60.4172	3.095e-217	1.41381	0.0969493	2.28486	5.169e-08	23.8587	9.211e-129
					MD14G1114000	MD04G1098900	MD02G1042700	MD02G1042700		MD02G1042700	MD07G1126500	MD04G1091900	MD02G1042700		MD14G1114000	3.5325	5.0625	160.297	1.7025	4.5	40.2925		MD14G1113800	6.71836	3.824e-50	18.9904	4.156e-121	49.4435	1.394e-212	1.33012	0.139546	2.40165	2.31e-10	14.4676	3.276e-99
					MD14G1114100	MD04G1099400	MD02G1043200	MD02G1043200		MD02G1043200	MD07G1129700	MD04G1092800	MD02G1043200		MD14G1114100	7.2425	21.375	16.6775	0.7575	1.11	6.21		MD14G1114000	4.6352	0.041051	7.43829	0.0007817	245.439	1.068e-24	2.20779	0.399009	5.99919	0.004652	51.849	1.054e-12
					MD14G1114500	MD04G1100400	MD02G1043300	MD02G1043300		MD02G1043300	MD07G1131400	MD04G1093300	MD02G1043300		MD14G1114500	2.7825	4.0275	7.2425	0.235	0.35	2.53		MD14G1114100	43.073	3.232e-23	137.788	5.407e-41	112.068	5.296e-38	4.33643	0.003287	6.48305	1.363e-05	35.0546	3.027e-21
					MD14G1114600	MD04G1100900	MD02G1043500	MD02G1043500		MD02G1043500	MD07G1132100	MD04G1093500	MD02G1043500		MD14G1114600	0.3	1.305	3.6175	0.08	0.1525	1.495		MD14G1114500	52.1029	1.565e-10	81.5155	8.989e-14	151.814	2.14e-18	4.3705	0.107698	6.36361	0.0101632	44.4856	2.375e-10
					MD14G1116800	MD04G1101700	MD02G1043700	MD02G1043700		MD02G1043700	MD07G1133600	MD04G1094700	MD02G1043700		MD14G1116800	0.355	0.1525	108.52	1.0025	1.83	44.37		MD14G1114600	8.13184	0.0411891	37.4304	1.953e-06	106.602	6.716e-11	2.16905	0.633047	4.42613	0.124863	37.0288	1.786e-06
					MD14G1121500	MD04G1102000	MD02G1044000	MD02G1044000		MD02G1044000	MD07G1133800	MD04G1094800	MD02G1044000		MD14G1121500	0.4075	0.5	0.515	0.4875	0.29	0.625		MD14G1116800	-4.55747	0.0143095	-9.06548	0.000109	76.5514	1.779e-24	-1.66412	0.532875	1.12513	0.873336	26.4157	7.321e-14
					MD14G1123000	MD04G1102900	MD02G1044300	MD02G1044300		MD02G1044300	MD07G1137400	MD04G1096200	MD02G1044300		MD14G1123000	21.35	79.1025	17.0875	1.6875	4.085	19.1925		MD14G1121500	2.59416	0.0002892	3.44164	9.552e-08	3.62177	6.556e-09	2.92117	3.437e-05	1.78106	0.0344083	3.69674	8.816e-09
					MD14G1125500	MD04G1103600	MD02G1045800	MD02G1045800		MD02G1045800	MD07G1142400	MD04G1096700	MD02G1045800		MD14G1125500	18.8075	8.735	3.785	4.115	2.48	4.515		MD14G1123000	52.9142	3.238e-78	214.524	2.636e-144	47.7903	4.019e-75	3.96718	1.768e-08	9.96019	4.392e-25	44.9438	4.36e-72
					MD14G1128000	MD04G1105300	MD02G1046400	MD02G1046400		MD02G1046400	MD07G1142600	MD04G1097800	MD02G1046400		MD14G1128000	0.12	0.5725	3.1525	0.155	0.2125	1.23		MD14G1125500	9.31711	1.08e-47	4.64928	2.104e-22	2.08214	9.46e-06	1.91241	0.001164	1.19198	0.450395	2.08602	1.789e-05
					MD14G1129600	MD04G1105500	MD02G1046500	MD02G1046500		MD02G1046500	MD07G1143800	MD04G1098900	MD02G1046500		MD14G1129600	1.44	2.975	0.8125	0.625	0.7725	0.57		MD14G1128000	-2.66719	0.003326	1.92303	0.0196048	11.0803	2.325e-24	-2.16369	0.0296702	-1.54935	0.179813	3.63007	3.048e-07
					MD14G1132200	MD04G1110200	MD02G1046900	MD02G1046900		MD02G1046900	MD07G1146300	MD04G1101700	MD02G1046900		MD14G1132200	2.705	1.8625	1.44	4.3425	4.1775	4.5		MD14G1129600	2.86525	4.65e-11	6.40833	2.542e-36	1.82468	0.0001395	1.18392	0.562549	1.50548	0.0264672	1.07477	0.749723
					MD14G1134700	MD04G1110300	MD02G1047200	MD02G1047200		MD02G1047200	MD07G1146800	MD04G1104700	MD02G1047200		MD14G1134700	0.0175	0.01	0.01	0.0225	0.05	0.05		MD14G1132200	-4.26795	2.444e-05	-5.67941	3.486e-08	-7.01589	1.285e-10	-2.75548	0.00899	-2.77663	0.003327	-2.66264	0.003103
					MD14G1137200	MD04G1110500	MD02G1047300	MD02G1047300		MD02G1047300	MD07G1146900	MD04G1110900	MD02G1047300		MD14G1137200	0.1625	0.3325	6.95	0.015	0.0175	42.5125		MD14G1134700	-4.84255	0.0371601	-6.69404	0.009421	-7.03448	0.003835	-4.13938	0.0517871	-1.88694	0.257076	-1.95963	0.203957
					MD14G1140400	MD04G1110600	MD02G1047400	MD02G1047400		MD02G1047400	MD07G1148300	MD04G1112100	MD02G1047400		MD14G1140400	1.77	1.03	23.3925	0.28	0.2475	1.265		MD14G1137200	70.9365	0.0395264	159.082	0.00237	3406.74	7.809e-08	6.94934	0.49826	8.41217	0.310286	17463.1	2.607e-10
					MD14G1141000	MD04G1110900	MD02G1047500	MD02G1047500		MD02G1047500	MD07G1149400	MD04G1113200	MD02G1047500		MD14G1141000	0.2025	0.2725	37.66	0.0375	0.3225	2.535		MD14G1140400	15.668	1.652e-05	10.2681	0.0001326	241.814	4.426e-23	2.44323	0.346767	2.21993	0.294463	10.992	6.749e-05
					MD14G1141200	MD04G1112600	MD02G1047600	MD02G1047600		MD02G1047600	MD07G1150300	MD04G1113300	MD02G1047600		MD14G1141200	0.375	0.975	20.8375	0.045	0.19	1.625		MD14G1141000	29.2971	0.004599	43.7832	0.0002387	6270.61	5.363e-21	5.60435	0.282635	46.6997	0.0003251	353.843	1.45e-09
					MD14G1144900	MD04G1113500	MD02G1047700	MD02G1047700		MD02G1047700	MD07G1152200	MD04G1116300	MD02G1047700		MD14G1144900	4.6625	2.73	1.015	1.5875	1.905	1.3875		MD14G1141200	23.1064	2.463e-05	66.1206	3.489e-10	1495.86	1.493e-30	2.7738	0.396778	11.7402	0.001068	97.8598	4.232e-12
					MD14G1148600	MD04G1113600	MD02G1048100	MD02G1048100		MD02G1048100	MD07G1153100	MD04G1117200	MD02G1048100		MD14G1148600	0.1525	0.2025	0.3325	0.255	0.2175	0.3875		MD14G1144900	2.05671	0.0297747	1.28381	0.454243	-2.02078	0.01182	-1.54969	0.289381	-1.2439	0.543196	-1.77816	0.0553369
					MD14G1150400	MD04G1116300	MD02G1048700	MD02G1048700		MD02G1048700	MD07G1153200	MD04G1117400	MD02G1048700		MD14G1150400	0.215	0.125	0.04	0.1225	0.22	0.0575		MD14G1148600	-2.66852	0.003616	-1.84307	0.0464381	-1.08066	0.820509	-1.66265	0.191889	-1.87082	0.0439077	-1.09851	0.793676
					MD14G1153000	MD04G1117100	MD02G1048900	MD02G1048900		MD02G1048900	MD07G1156200	MD04G1117600	MD02G1048900		MD14G1153000	1.535	1.605	0.1925	0.7925	1.1425	0.1625		MD14G1150400	7.55516	0.0260939	4.7298	0.0606883	1.69184	0.584812	4.11353	0.185631	7.48019	0.0115387	2.00512	0.480315
					MD14G1168800	MD04G1117400	MD02G1049200	MD02G1049200		MD02G1049200	MD07G1156300	MD04G1117800	MD02G1049200		MD14G1168800	0.1925	0.39	0.74	0.31	0.195	0.4275		MD14G1153000	2.48269	0.0330472	2.80155	0.003226	-2.94195	0.0026	1.17521	0.823683	1.74928	0.164933	-4.12793	0.0001702
					MD14G1172100	MD04G1117800	MD02G1049800	MD02G1049800		MD02G1049800	MD07G1157500	MD04G1119600	MD02G1049800		MD14G1172100	2.16	3.8525	3.9925	0.58	0.415	1.5975		MD14G1168800	-2.84851	0.0146891	-1.32842	0.474676	1.50113	0.189894	-1.87233	0.173093	-2.88799	0.004853	-1.36938	0.40016
					MD14G1175000	MD04G1119000	MD02G1050300	MD02G1050300		MD02G1050300	MD07G1158800	MD04G1120100	MD02G1050300		MD14G1175000	0.0325	0.06	0.0575	0.0625	0.075	0.045		MD14G1172100	10.6252	1.875e-30	20.6262	8.389e-52	22.0343	1.464e-54	2.72791	0.000108	1.98799	0.008951	7.40633	5.384e-22
					MD14G1176800	MD04G1119500	MD02G1051300	MD02G1051300		MD02G1051300	MD07G1162100	MD04G1123400	MD02G1051300		MD14G1176800	0.2375	0.18	0.2075	0.0875	0.1475	0.085		MD14G1175000	-2.15189	0.0150321	-1.15646	0.641849	-1.10036	0.734937	-1.22051	0.641311	-1.00507	0.995088	-1.73568	0.0357561
					MD14G1177900	MD04G1119600	MD02G1051700	MD02G1051700		MD02G1051700	MD07G1163100	MD04G1123500	MD02G1051700		MD14G1177900	0.205	0.2375	0.2575	0.4775	0.6	0.785		MD14G1176800	12.3115	3.709e-05	10.0123	6.498e-05	11.7642	5.247e-06	4.24925	0.0613285	7.34664	0.001179	4.017	0.0274449
					MD14G1178500	MD04G1121500	MD02G1051900	MD02G1051900		MD02G1051900	MD07G1163800	MD04G1124500	MD02G1051900		MD14G1178500	0.31	0.2425	0.1825	0.3525	0.365	0.3		MD14G1177900	-2.13356	0.0402862	-1.67646	0.107274	-1.48506	0.18214	1.0348	0.962523	1.34233	0.393395	1.69393	0.0727425
					MD14G1180100	MD04G1123300	MD02G1052000	MD02G1052000		MD02G1052000	MD07G1164000	MD04G1124800	MD02G1052000		MD14G1180100	0.2475	0.15	1.045	0.5475	0.385	0.9775		MD14G1178500	-2.30866	0.0123922	-2.68161	0.0007345	-3.42538	9.651e-06	-2.17231	0.023452	-1.96511	0.0251405	-2.50266	0.001134
					MD14G1180300	MD04G1123500	MD02G1052200	MD02G1052200		MD02G1052200	MD07G1166800	MD04G1128400	MD02G1052200		MD14G1180300	5.335	4.1725	2.375	2.7025	3.4975	1.2875		MD14G1180100	-2.12245	0.0399523	-3.23064	0.0001691	2.21954	0.001618	-1.01961	0.984046	-1.40067	0.323882	1.74225	0.0492015
					MD14G1183300	MD04G1123700	MD02G1052400	MD02G1052400		MD02G1052400	MD07G1168000	MD04G1129600	MD02G1052400		MD14G1183300	9.7725	30.29	8.9225	22.49	7.145	0.8325		MD14G1180300	3.50431	8.649e-09	2.93447	4.157e-07	1.71168	0.0124807	1.63745	0.0903181	2.19238	0.0006587	-1.28954	0.32955
					MD14G1186000	MD04G1125600	MD02G1052500	MD02G1052500		MD02G1052500	MD07G1171200	MD04G1130800	MD02G1052500		MD14G1186000	2.885	12.9475	10.6075	1.06	2.185	6.8975		MD14G1183300	-2.11561	0.0001954	1.58772	0.017684	-2.06839	3.407e-05	1.02319	0.962301	-2.97703	3.54e-09	-26.4359	1.691e-71
					MD14G1187200	MD04G1127700	MD02G1052700	MD02G1052700		MD02G1052700	MD07G1172200	MD04G1131300	MD02G1052700		MD14G1187200	11.7	9.71	64.7325	1.5325	3.975	22.3575		MD14G1186000	2.33728	1.865e-07	11.3587	5.177e-67	9.63359	1.979e-58	-1.22951	0.465443	1.72389	0.001591	5.25793	9.158e-31
					MD14G1190700	MD04G1127800	MD02G1053800	MD02G1053800		MD02G1053800	MD07G1173200	MD04G1133500	MD02G1053800		MD14G1190700	3.3575	8.965	5.08	1.8575	2.85	2.4125		MD14G1187200	4.98548	5.15e-10	4.50521	2.641e-09	30.8574	3.482e-49	-1.60031	0.309335	1.62739	0.128305	8.92751	1.02e-19
					MD14G1193400	MD04G1127900	MD02G1053900	MD02G1053900		MD02G1053900	MD07G1173500	MD04G1133600	MD02G1053900		MD14G1193400	0.375	0.2825	0.0425	0.1675	0.0825	0.12		MD14G1190700	2.86209	1.911e-21	8.23538	1.655e-90	4.81897	3.578e-50	1.48217	0.005355	2.35138	8.026e-14	1.92722	7.993e-09
					MD14G1196100	MD04G1128400	MD02G1055800	MD02G1055800		MD02G1055800	MD07G1174000	MD04G1133700	MD02G1055800		MD14G1196100	0.1925	0.485	3.575	0.0575	0.2	1.065		MD14G1193400	5.13072	2.614e-05	4.15321	0.0001424	-1.5715	0.371828	2.11607	0.164724	1.12437	0.85192	1.50133	0.391024
					MD14G1196700	MD04G1128800	MD02G1055900	MD02G1055900		MD02G1055900	MD07G1175400	MD04G1133800	MD02G1055900		MD14G1196700	1.4425	1.205	0.905	0.9225	0.8675	0.84		MD14G1196100	2.41629	0.0397462	6.49836	1.412e-09	49.2346	1.243e-42	-1.45486	0.589612	2.39438	0.0179526	12.3057	2.278e-17
					MD14G1197600	MD04G1129600	MD02G1056100	MD02G1056100		MD02G1056100	MD07G1176800	MD04G1134300	MD02G1056100		MD14G1197600	0.8675	0.6075	0.075	1.635	2.3825	1.43		MD14G1196700	2.29125	0.002455	2.08538	0.003277	1.60677	0.0538392	1.39145	0.393731	1.34236	0.334973	1.25235	0.452125
					MD14G1206500	MD04G1129800	MD02G1056200	MD02G1056200		MD02G1056200	MD07G1178400	MD04G1134500	MD02G1056200		MD14G1206500	0.0725	0.035	0.0925	0.1075	0.1025	0.0675		MD14G1197600	-3.40765	0.0264837	-4.4176	0.001375	-32.9154	6.042e-10	-1.88156	0.342404	-1.25604	0.702219	-2.17334	0.105571
					MD14G1207600	MD04G1130300	MD02G1056300	MD02G1056300		MD02G1056300	MD07G1178900	MD04G1134900	MD02G1056300		MD14G1207600	16.345	8.875	14.05	12.93	14.55	17.0475		MD14G1206500	-3.7855	0.0005057	-7.73861	2.488e-07	-2.7298	0.001913	-2.73432	0.0123148	-2.8729	0.002979	-4.38675	1.904e-05
					MD14G1208700	MD04G1130800	MD02G1056600	MD02G1056600		MD02G1056600	MD07G1179300	MD04G1135100	MD02G1056600		MD14G1208700	13.8375	25.8975	22.65	4.1825	6.1275	7.8		MD14G1207600	3.14917	0.001486	1.87929	0.0738008	3.10619	0.0002066	2.41051	0.0276295	2.80231	0.00264	3.185	0.0002991
					MD14G1209700	MD04G1131600	MD02G1056700	MD02G1056700		MD02G1056700	MD07G1181400	MD04G1135200	MD02G1056700		MD14G1209700	0.1875	1.5625	2.985	0.03	0.07	3.905		MD14G1208700	4.21687	1.117e-45	8.49556	1.235e-102	7.68343	1.767e-93	1.19618	0.283249	1.81067	1.136e-07	2.22536	1.979e-14
					MD14G1221200	MD04G1132500	MD02G1056800	MD02G1056800		MD02G1056800	MD07G1182300	MD04G1135300	MD02G1056800		MD14G1221200	0.815	1.22	38.265	0.115	0.3425	16.65		MD14G1209700	8.412	0.001437	75.6208	5.548e-16	149.614	7.129e-22	1.41473	0.817281	2.95015	0.147943	164.371	4.279e-22
					MD14G1238600	MD04G1133000	MD02G1057200	MD02G1057200		MD02G1057200	MD07G1182400	MD04G1135400	MD02G1057200		MD14G1238600	61.9875	34.9225	13.7825	11.5175	7.4825	5.1525		MD14G1221200	5.91821	0.0119691	9.73151	9.273e-05	315.877	1.057e-28	-1.14686	0.938339	2.56355	0.201201	116.37	2.485e-19
					MD14G1242300	MD04G1134300	MD02G1057500	MD02G1057500		MD02G1057500	MD07G1184900	MD04G1136400	MD02G1057500		MD14G1242300	1.0775	0.985	0.855	0.7125	0.795	0.655		MD14G1238600	18.2038	2.408e-139	11.1178	2.73e-96	4.52137	6.066e-38	3.18101	1.868e-20	2.13898	3.741e-09	1.41951	0.009813
					MD15G1006500	MD04G1134900	MD02G1057700	MD02G1057700		MD02G1057700	MD07G1185500	MD04G1136500	MD02G1057700		MD15G1006500	0.2375	0.1875	0.065	0.2975	0.2525	0.1075		MD14G1242300	2.00633	0.003907	1.97184	0.001666	1.77652	0.005186	1.23206	0.581399	1.47912	0.111891	1.13585	0.650647
					MD15G1007000	MD04G1135100	MD02G1058400	MD02G1058400		MD02G1058400	MD07G1186200	MD04G1137000	MD02G1058400		MD15G1007000	0.5175	0.4825	1.0325	0.33	0.4025	1.6		MD15G1006500	-2.79128	0.0009488	-3.27304	2.515e-05	-9.46273	1.419e-14	-2.3939	0.007973	-2.70853	0.0006453	-6.36243	4.701e-11
					MD15G1007400	MD04G1135200	MD02G1058700	MD02G1058700		MD02G1058700	MD07G1186600	MD04G1138500	MD02G1058700		MD15G1007400	6.7225	12.11	9.225	5.95	1.4325	1.6475		MD15G1007000	2.09384	0.0498605	2.09152	0.0181681	4.6302	5.765e-09	1.23941	0.711797	1.58105	0.194959	6.02136	1.296e-11
					MD15G1011200	MD04G1135400	MD02G1059100	MD02G1059100		MD02G1059100	MD07G1187400	MD04G1139000	MD02G1059100		MD15G1011200	11.1325	7.135	28.2925	5.0075	6.6025	17.5325		MD15G1007400	4.42607	1.273e-10	8.60253	1.031e-23	6.77588	3.41e-19	3.69374	1.017e-07	-1.11901	0.767272	1.02623	0.959224
					MD15G1011900	MD04G1137600	MD02G1059200	MD02G1059200		MD02G1059200	MD07G1187800	MD04G1139400	MD02G1059200		MD15G1011900	0.435	0.28	0.195	0.2025	0.12	0.2275		MD15G1011200	2.704	0.0009857	1.89037	0.0352303	7.62156	2.158e-17	1.14136	0.831334	1.5849	0.163983	3.96525	6.785e-08
					MD15G1014200	MD04G1138500	MD02G1059800	MD02G1059800		MD02G1059800	MD07G1188300	MD04G1141100	MD02G1059800		MD15G1014200	1.305	0.7825	0.8275	1.605	1.36	0.9725		MD15G1011900	3.08287	0.0112864	2.19224	0.0636535	1.59237	0.273377	1.37313	0.669248	-1.22064	0.743023	1.56761	0.328806
					MD15G1019200	MD04G1138900	MD02G1060000	MD02G1060000		MD02G1060000	MD07G1190500	MD04G1142300	MD02G1060000		MD15G1019200	0.7625	0.8975	0.3225	0.365	0.28	0.56		MD15G1014200	-2.61955	0.0194739	-3.99005	0.0001359	-3.70772	0.0001002	-2.2985	0.0507838	-2.63822	0.007462	-3.73848	0.0001419
					MD15G1023600	MD04G1139000	MD02G1060100	MD02G1060100		MD02G1060100	MD07G1191700	MD04G1142600	MD02G1060100		MD15G1023600	2.215	0.975	0.2575	2.415	1.6925	1.055		MD15G1019200	2.41914	0.001882	3.00907	7.625e-06	1.12027	0.723347	1.07539	0.90738	-1.18577	0.649005	1.63675	0.0770362
					MD15G1035900	MD04G1139100	MD02G1060200	MD02G1060200		MD02G1060200	MD07G1193900	MD04G1142900	MD02G1060200		MD15G1035900	3.8625	28.83	13.8425	1.865	4.1775	5.9575		MD15G1023600	-4.59832	2.016e-06	-9.78522	1.854e-14	-34.931	7.861e-31	-4.45659	6.359e-06	-6.13747	5.125e-09	-10.2236	4.435e-15
					MD15G1036800	MD04G1139800	MD02G1060500	MD02G1060500		MD02G1060500	MD07G1201200	MD04G1144500	MD02G1060500		MD15G1036800	14.0875	12.685	7.795	3.7675	3.6975	6.3125		MD15G1035900	2.89139	3.838e-16	23.3871	7.943e-149	11.6583	2.075e-90	1.32297	0.142603	3.05809	1.357e-17	4.21696	1.137e-30
					MD15G1037300	MD04G1141100	MD02G1060900	MD02G1060900		MD02G1060900	MD07G1201800	MD04G1146900	MD02G1060900		MD15G1037300	3.0625	13	358.172	1.69	4.47	108.125		MD15G1036800	8.36167	1.616e-50	8.12588	1.497e-49	5.17734	1.34e-30	2.10828	1.765e-05	2.12068	4.929e-06	3.51589	1.622e-17
					MD15G1038200	MD04G1142300	MD02G1062000	MD02G1062000		MD02G1062000	MD07G1204800	MD04G1147900	MD02G1062000		MD15G1038200	0.2925	0.3375	0.2525	0.2325	0.1825	0.1675		MD15G1037300	2.53177	0.007196	11.8896	6.278e-20	340.175	4.947e-109	1.35542	0.548676	3.713	1.232e-05	86.3028	1.958e-63
					MD15G1039500	MD04G1144500	MD02G1062300	MD02G1062300		MD02G1062300	MD07G1206100	MD04G1148900	MD02G1062300		MD15G1039500	9.3675	90.9975	47.985	1.555	8.385	16.4075		MD15G1038200	3.0971	0.0006381	3.80677	5.113e-06	2.95706	0.0001512	2.29597	0.0281566	1.85641	0.0771696	1.64726	0.148814
					MD15G1039600	MD04G1144600	MD02G1062400	MD02G1062400		MD02G1062400	MD07G1206400	MD04G1149800	MD02G1062400		MD15G1039600	0.2575	8.6225	13.065	0.025	0.84	3.4475		MD15G1039500	6.11128	3.534e-29	64.7707	1.711e-159	35.2496	1.535e-116	-1.03794	0.93395	5.37193	1.561e-24	10.1201	1.076e-48
					MD15G1040000	MD04G1147800	MD02G1062900	MD02G1062900		MD02G1062900	MD07G1208000	MD04G1150300	MD02G1062900		MD15G1040000	1.855	4.55	0.925	0.315	0.3975	0.1325		MD15G1039600	9.92891	0.0004564	357.637	7.35e-29	561.895	7.888e-34	-1.01268	0.994626	31.4843	1.888e-09	124.915	1.834e-19
					MD15G1050100	MD04G1147900	MD02G1063300	MD02G1063300		MD02G1063300	MD07G1208600	MD04G1150800	MD02G1063300		MD15G1050100	6.3	3.9475	4.39	2.77	2.6175	4.1275		MD15G1040000	26.1912	1.021e-25	69.3843	9.499e-45	14.7511	3.092e-18	4.23903	0.0001941	5.47606	1.22e-06	1.79054	0.170135
					MD15G1050300	MD04G1148900	MD02G1063900	MD02G1063900		MD02G1063900	MD07G1211000	MD04G1151100	MD02G1063900		MD15G1050300	1.6325	0.9625	1.6025	1.1625	1.3625	0.5575		MD15G1050100	5.26747	6.639e-18	3.56352	5.085e-11	4.03256	1.024e-13	2.15669	0.0008396	2.10742	0.0005039	3.19801	2.258e-09
					MD15G1051400	MD04G1149500	MD02G1064800	MD02G1064800		MD02G1064800	MD07G1211100	MD04G1151600	MD02G1064800		MD15G1051400	11.74	15.3275	13.125	12.4675	15.8525	14.1375		MD15G1050300	2.37106	0.00367	1.51984	0.167322	2.60365	9.036e-05	1.59824	0.210635	1.93875	0.0204319	-1.30154	0.430098
					MD15G1052000	MD04G1149800	MD02G1065200	MD02G1065200		MD02G1065200	MD07G1212700	MD04G1152300	MD02G1065200		MD15G1052000	0.2	0.1025	0.1325	0.095	0.0294975	0.1475		MD15G1051400	5.34703	1.379e-12	7.6085	3.296e-19	6.71994	1.745e-17	5.40476	4.055e-12	7.04595	8.198e-17	6.07111	3.137e-15
					MD15G1052300	MD04G1150300	MD02G1065400	MD02G1065400		MD02G1065400	MD07G1212800	MD04G1152400	MD02G1065400		MD15G1052300	3.3575	3.7775	1.1175	0.97	1.215	1.32		MD15G1052000	15.3306	0.0003672	8.63869	0.003155	11.6929	0.0002408	7.07999	0.0265947	2.52075	0.315334	10.6517	0.0008206
					MD15G1055200	MD04G1150900	MD02G1065600	MD02G1065600		MD02G1065600	MD07G1214100	MD04G1152500	MD02G1065600		MD15G1055200	40.5975	189.265	282.747	24.05	40.155	61.74		MD15G1052300	5.20372	3.826e-15	6.34926	8.802e-20	1.95026	0.00247	1.42956	0.305881	1.84173	0.0139819	1.92242	0.004971
					MD15G1055300	MD04G1151600	MD02G1066000	MD02G1066000		MD02G1066000	MD07G1214200	MD04G1153100	MD02G1066000		MD15G1055300	31.2675	127	190.833	19.4875	22.165	44.59		MD15G1055200	2.23584	2.136e-14	11.2416	1.207e-136	17.3712	6.027e-191	1.24497	0.153595	2.14775	7.467e-13	3.18912	5.144e-31
					MD15G1056600	MD04G1153500	MD02G1066200	MD02G1066200		MD02G1066200	MD07G1216100	MD04G1153500	MD02G1066200		MD15G1056600	13.2125	10.205	14.9575	8.89	11.82	8.4175		MD15G1055300	2.17556	4.478e-12	9.50634	8.001e-106	14.7752	7.308e-152	1.27119	0.131956	1.49258	0.001108	2.90366	1.376e-23
					MD15G1057500	MD04G1153600	MD02G1066300	MD02G1066300		MD02G1066300	MD07G1216200	MD04G1153600	MD02G1066300		MD15G1057500	0.2525	0.1875	0.2575	0.2125	0.155	0.17		MD15G1056600	2.05946	3.667e-05	1.71871	0.001489	2.58043	5.036e-10	1.29076	0.313007	1.77127	0.001082	1.21884	0.31281
					MD15G1057600	MD04G1154300	MD02G1066400	MD02G1066400		MD02G1066400	MD07G1216500	MD04G1154000	MD02G1066400		MD15G1057600	0.925	0.775	5.3575	0.715	0.935	1.8825		MD15G1057500	13.0828	0.0001954	10.4541	0.0002776	14.8765	6.372e-06	10.3251	0.001353	7.69129	0.003038	8.11051	0.001268
					MD15G1060800	MD04G1154600	MD02G1066500	MD02G1066500		MD02G1066500	MD07G1219100	MD04G1154300	MD02G1066500		MD15G1060800	2.55	0.9225	1.48	1.8075	2.1375	1.6325		MD15G1057600	2.56151	1.615e-05	2.3046	6.302e-05	16.363	8.064e-53	1.85333	0.0159869	2.49938	1.65e-05	4.86059	1.145e-16
					MD15G1064300	MD04G1154900	MD02G1066700	MD02G1066700		MD02G1066700	MD07G1220000	MD04G1154400	MD02G1066700		MD15G1064300	8.08	23.33	13.09	5.3225	4.3	5.425		MD15G1060800	3.16548	0.00137	1.22818	0.644462	2.07428	0.0241208	2.11108	0.0813891	2.59252	0.006132	1.91558	0.0650091
					MD15G1066300	MD04G1155400	MD02G1066900	MD02G1066900		MD02G1066900	MD07G1220200	MD04G1154900	MD02G1066900		MD15G1066300	4.26	6.0825	133.558	1.495	2.65	42.195		MD15G1064300	2.61552	2.939e-20	8.16256	3.528e-100	4.73645	4.808e-55	1.62331	6.497e-05	1.35626	0.0124603	1.65137	3.888e-06
					MD15G1067000	MD04G1155800	MD02G1067000	MD02G1067000		MD02G1067000	MD07G1222000	MD04G1155400	MD02G1067000		MD15G1067000	7.9625	11.5025	145.85	2.07	4.8425	21.1175		MD15G1066300	4.93449	5.007e-09	7.76668	9.734e-16	175.337	9.429e-101	1.67197	0.205092	3.054	0.0001045	46.7474	2.184e-55
					MD15G1068500	MD04G1156000	MD02G1067100	MD02G1067100		MD02G1067100	MD07G1222400	MD04G1155800	MD02G1067100		MD15G1068500	11.0025	6.3925	15.5475	1.5825	2.455	2.7325		MD15G1067000	2.86581	3.072e-06	4.50964	1.552e-13	58.8613	5.452e-100	-1.41745	0.330027	1.69941	0.0311763	7.17984	3.681e-23
					MD15G1070300	MD04G1159600	MD02G1067200	MD02G1067200		MD02G1067200	MD07G1223100	MD04G1156000	MD02G1067200		MD15G1070300	30.905	23.4475	27.0175	15.6125	22.5575	21.945		MD15G1068500	4.98611	1.52e-20	3.11272	1.461e-10	7.79415	3.913e-35	-1.49855	0.150131	1.0651	0.825719	1.15397	0.552443
					MD15G1071400	MD04G1160100	MD02G1067400	MD02G1067400		MD02G1067400	MD07G1224200	MD04G1156200	MD02G1067400		MD15G1071400	336.372	356.837	207.035	55.8175	36.1275	145.232		MD15G1070300	2.25028	4.557e-14	1.83176	2.092e-08	2.17232	5.173e-14	1.06045	0.800293	1.58463	7.241e-05	1.4847	0.0004268
					MD15G1072700	MD04G1160900	MD02G1068000	MD02G1068000		MD02G1068000	MD07G1224700	MD04G1156300	MD02G1068000		MD15G1072700	0.2425	0.385	0.325	0.4625	0.5275	0.395		MD15G1071400	25.1349	1.302e-157	28.65	2.584e-171	17.1995	1.839e-123	3.90187	4.547e-26	2.61709	1.81e-13	10.1309	3.119e-81
					MD15G1076300	MD04G1161600	MD02G1068100	MD02G1068100		MD02G1068100	MD07G1227800	MD04G1156700	MD02G1068100		MD15G1076300	0.375	4.12	4.2825	0.805	0.7825	0.8375		MD15G1072700	-2.84862	0.0002085	-1.6897	0.0505782	-1.91343	0.007454	-1.61353	0.153864	-1.36384	0.286287	-1.87639	0.0134857
					MD15G1076900	MD04G1161700	MD02G1068500	MD02G1068500		MD02G1068500	MD07G1227900	MD04G1157400	MD02G1068500		MD15G1076900	17.0925	8.855	3.825	23.73	21.5675	11.88		MD15G1076300	4.02974	0.000797	47.5998	1.652e-31	51.3033	3.615e-33	8.20607	2.219e-08	8.20368	7.413e-09	8.46183	9.642e-10
					MD15G1079000	MD04G1162200	MD02G1068900	MD02G1068900		MD02G1068900	MD07G1228900	MD04G1159600	MD02G1068900		MD15G1079000	1.195	7.7425	5.42	0.4725	0.6825	1.1725		MD15G1076900	-2.05518	5.571e-07	-3.67943	2.504e-22	-8.24431	2.25e-52	-1.58087	0.005359	-1.6803	0.0004035	-3.1593	5.705e-18
					MD15G1081300	MD04G1163100	MD02G1069100	MD02G1069100		MD02G1069100	MD07G1229900	MD04G1159700	MD02G1069100		MD15G1081300	1.1475	1.0375	1.2375	0.555	0.665	1.04		MD15G1079000	11.0855	2.77e-14	77.7778	4.646e-50	56.2192	3.625e-43	4.16689	0.0001438	6.18605	5.031e-08	10.2853	4.871e-14
					MD15G1085500	MD04G1163200	MD02G1069500	MD02G1069500		MD02G1069500	MD07G1231600	MD04G1161300	MD02G1069500		MD15G1085500	1.31	0.0425	6.295	0.015	0.0225	6.545		MD15G1081300	4.99567	1.649e-07	4.83855	8.142e-08	5.87187	2.866e-10	2.22613	0.041017	2.77515	0.001721	4.17723	1.278e-06
[truncated: 15,709 more rows]

## Sheet: S4
	Table S4. qRT-PCR results compared against RNA-seq data.
[truncated: 19 more rows]

[truncated: 4 more sheets: S5, S6, S7, S8]
